# Supplementary material for: Identification of hub genes associated with follicle development in multiple births sheep by WGCNA
Source: Front Vet Sci. 2022 Dec 19;9:1057282. doi: 10.3389/fvets.2022.1057282 (PMC9806849; doi:10.3389/fvets.2022.1057282)
Supplement: Supplementary file 1 [file Table_1.XLSX]

## Sheet: Table s1
Table s1: Summary of sequencing data quality
Sample name	Raw reads	Clean reads	clean bases	Error rate(%)	Q20(%)	Q30(%)	GC content(%)
QD1	121671830	118548894	17.78G	0.01	97.73	94.03	48.26
QD2	111730482	108979944	16.35G	0.01	97.8	94.18	47.82
QD3	123522800	121471712	18.22G	0.01	97.15	93.23	48.47
QE1	109926982	106702328	16.01G	0.01	97.66	93.95	48.42
QE2	115505728	112006036	16.8G	0.01	97.75	94.15	48.63
QE3	121606340	118252002	17.74G	0.01	97.72	94.08	47.17
QM1	113856982	110990072	16.65G	0.01	97.78	94.15	49.28
QM2	121209526	117616398	17.64G	0.01	97.62	93.8	47.37
QM3	116530402	113689300	17.05G	0.01	97.75	94.1	47.42
QP1	110697120	107454358	16.12G	0.01	97.85	94.35	50.25
QP2	103318274	100061160	15.01G	0.01	97.82	94.27	49.01
QP3	98310002	95167022	14.28G	0.01	97.44	93.39	47.96
