# Supplementary material for: Identification of hub genes associated with follicle development in multiple births sheep by WGCNA
Source: Front Vet Sci. 2022 Dec 19;9:1057282. doi: 10.3389/fvets.2022.1057282 (PMC9806849; doi:10.3389/fvets.2022.1057282)
Supplement: Supplementary file 2 [file Table_2.XLSX]

## Sheet: Sheet1
Table s2: List of differential genes in different comparison groups
mRNA_Qira_E_vs_Qira_D			mRNA_Qira_E_vs_Qira_M			mRNA_Qira_E_vs_Qira_P			mRNA_Qira_M_vs_Qira_D			mRNA_Qira_M_vs_Qira_P			mRNA_Qira_P_vs_Qira_D
gene_name	pvalue		gene_name	pvalue		gene_name	pvalue		gene_name	pvalue		gene_name	pvalue		gene_name	pvalue
ANPEP	0.004044		C15orf59	0.0183962		TOM1L1	3.52025e-05		DUSP12	8.1051e-05		DHRS3	6.90743e-05		U2AF2	7.07545e-05
RBM17	0.000145		SLC5A8	0.00018046		IMMT	7.88538e-05		CHMP1B	0.000244783		SV2A	0.000216142		PLSCR4	0.00021684
SNN	0.000201		DDX6	0.000782451		RRAGB	0.000196252		ADAMTS5	0.000427372		CYGB	0.000216238		TMTC1	0.00048653
PWWP2A	0.000346		KPNA4	0.000857508		EXTL2	0.000238702		MKNK1	0.000522927		ARAP1	0.000452688		C17orf80	0.000532596
RBM15B	0.000544		NDNF	0.0018624		SMC6	0.00024402		ZNRD1	0.000790755		KLF6	0.000837097		WWC1	0.000573604
NSMAF	0.001058		TNRC6A	0.00193505		AHI1	0.000320221		PCED1B	0.000802495		ARL4A	0.000916737		C1orf112	0.00079472
DBNL	0.001135		FUT11	0.00206438		UBAC2	0.00044512		PSTPIP2	0.000810878		CFAP126	0.0009187		COBLL1	0.00083461
TDP2	0.002564		RIN3	0.00219815		FCGRT	0.000584425		SSBP1	0.00132262		MAP7D3	0.000993204		INTS11	0.000887432
MFN1	0.002642		PLEKHG5	0.00262543		FZD4	0.000601005		TMEM128	0.00147191		PDGFC	0.00100033		NR4A1	0.000906848
GNPDA2	0.002896		DNAJC7	0.00270514		HNRNPA3	0.000606215		MAP1A	0.00179648		ABLIM1	0.00104337		SMC6	0.000949564
GPNMB	0.002964		ZNFX1	0.00302275		SCUBE3	0.000653071		EXOSC3	0.00214317		WDSUB1	0.00116952		PRSS53	0.00104933
TRAF2	0.003066		STAR	0.0030899		OTUB1	0.000737982		UBE2D3	0.00247131		NARF	0.0013785		TRAF4	0.0010838
ZNF622	0.003073		GNA13	0.00311771		RNF128	0.000780971		ALCAM	0.00281244		ARL8B	0.00160946		PHRF1	0.00139513
PHLPP2	0.003201		RBM15B	0.00341607		KIAA0586	0.000905243		KPNA4	0.00288618		PTP4A2	0.00162455		PPP4R3A	0.0015336
RGS6	0.003222		ANKRD37	0.00345404		DHX36	0.000917566		ANPEP	0.0112045		LPAR1	0.00189851		TAB1	0.00160082
RCE1	0.003418		MAP3K1	0.00376626		EFCAB10	0.000941333		PEX5	0.00318793		ANKRD12	0.00199046		ACP2	0.00163158
NARS	0.003457		IGSF10	0.00440439		LAS1L	0.000967159		IRF2BPL	0.00337903		KLHL8	0.00201217		C2orf49	0.00181579
CILP	0.003649		CDK5RAP3	0.00447282		VRK3	0.000974784		TRAF2	0.00386859		BROX	0.00235248		CEP85L	0.00194371
ZNF692	0.003688		GNPDA2	0.00479254		LSM4	0.00106719		SEC24A	0.00506934		CTTNBP2NL	0.00235929		DNAJC7	0.00199814
KNL1	0.004216		PTPRD	0.00494325		TRDMT1	0.00117279		RAP1A	0.00509353		NBEAL1	0.0025021		TUBGCP3	0.00200375
ASB6	0.004241		RPS6	0.00511336		DAPK1	0.00117852		DALRD3	0.0051118		ANXA11	0.0025386		RAB27B	0.0020518
DNAJC7	0.004326		RPLP0	0.00525312		DLG2	0.00133012		PPP2R3C	0.00522522		ERLEC1	0.00259776		KIF13B	0.00206668
CNEP1R1	0.004395		KDM5A	0.00576097		DNM2	0.00135757		GNA13	0.00532966		SRP68	0.00280192		SETD9	0.00225036
IRAK4	0.004586		TMCC1	0.00596034		ATRX	0.0175852		WDR70	0.00566737		RBM26	0.00281247		AK3	0.00229246
PSMD5	0.004733		UTP11	0.00599147		PGGHG	0.00154476		JUNB	0.00570305		CAMK1	0.00294568		SLC35E3	0.00235563
IFT27	0.004968		TMEM255A	0.00624245		PDE1C	0.00156954		PTPMT1	0.00581252		FAM92A	0.00295765		YWHAZ	0.00240866
PRICKLE2	0.005087		EPHX1	0.00634302		SNN	0.00181462		DNAJC25	0.00585458		LIMS2	0.00333014		DDX46	0.0024371
ZNF772	0.005241		INPP4A	0.00643434		SMG7	0.00181861		RNF112	0.00620177		BCL6	0.00358017		EDC3	0.00248146
ANKS3	0.005784		TRPM7	0.00660826		PAFAH1B3	0.00199322		SNRPC	0.00639287		CAVIN3	0.00362828		SKI	0.00255414
RPL12	0.005801		RPLP1	0.00662653		ZNF638	0.0020339		FAM107A	0.00668357		PKN3	0.0036538		CDK2	0.00256955
NUCB1	0.005846		GSN	0.00675745		ACADVL	0.00211547		GRK5	0.00695618		KIAA0586	0.00374059		EXOSC10	0.00266144
NCBP1	0.005995		CCDC28A	0.0067967		SNU13	0.00216033		TRAF7	0.00720695		ISM1	0.00374905		BUD13	0.00270493
SRPRA	0.006082		NUDC	0.00692952		SYNGR1	0.00223905		MED8	0.00743398		SLC30A4	0.00380461		NAA35	0.00270758
SLC31A1	0.006189		PANX1	0.00696071		RABGGTB	0.00230166		FAM105A	0.007717		CTR9	0.00407088		TMEM35A	0.00272809
PARP16	0.006466		TMA16	0.00698014		DRAM1	0.00236251		KDM4C	0.00788383		B3GALT2	0.00422486		TGIF1	0.00274063
VOPP1	0.006612		MGRN1	0.00706104		NOB1	0.002492		ZFP36	0.00790716		CWC25	0.00429511		USP7	0.00282689
MRPL2	0.006885		SIVA1	0.00727706		FUT4	0.00253827		SF3A3	0.00805767		COQ5	0.0045539		SNRNP25	0.00283969
ESR1	0.006899		TMEM62	0.00734063		TRUB1	0.00269134		AKAP10	0.00811652		AIG1	0.00462549		KLHL13	0.00289985
WRAP53	0.007348		ADIRF	0.00739956		GOT2	0.00271706		ID1	0.00888875		SNTB2	0.00480073		KNL1	0.00297267
FAM172A	0.007483		GRK5	0.00755287		HERC1	0.00276553		PHF5A	0.00912651		DEFB112	0.00482147		KLF6	0.00312353
MINDY2	0.007576		KCNMB4	0.00780115		EDC3	0.00280183		TRIM68	0.00916923		SEC23A	0.00503574		CP	0.00315359
EIF3F	0.007707		HOOK1	0.00828255		AGO2	0.00280422		FILIP1	0.00930359		RABGGTB	0.00528935		CCNL1	0.00323763
NOP9	0.007717		CYHR1	0.00829783		TYSND1	0.00281239		CXorf56	0.0097175		RNF217	0.00550664		PFDN6	0.00328583
ZNF175	0.008275		TMEM185B	0.00834534		ALG6	0.00284862		HEXIM2	0.0101123		WBP4	0.00564303		TST	0.00336591
XPNPEP2	0.009078		NOL11	0.000166828		MSANTD2	0.00288406		PIGB	0.010387		BUD13	0.00570884		OTUB1	0.00336834
ACAP1	0.009189		HMGXB3	0.0088145		SUZ12	0.00299577		AFTPH	0.010496		RAF1	0.00589534		WDR20	0.00341216
ARHGEF39	0.00937		MED30	0.00895374		TOMM34	0.00303166		NTS	0.0105164		TRAPPC4	0.00596389		PARP1	0.00346846
SLC35B2	0.00991		LSM4	0.00906266		ACOX1	0.00308598		PWWP2A	0.0108777		SNRPA	0.0061027		FRMD4A	0.00348371
ARHGEF25	0.010045		GHR	0.00926837		PFDN6	0.00331322		OGFR	0.0110192		MBTPS2	0.00614681		SNRPA	0.00349463
MVP	0.010554		RPLP2	0.010247		TXNL1	0.00332501		TGFB3	0.0110294		ENPP2	0.0287239		FAM92A	0.00350177
BLOC1S2	0.010604		NCBP2-AS2	0.0107331		GPR34	0.00346573		C15orf59	0.0112955		WDYHV1	0.00616565		NCAPG2	0.00358625
PRR13	0.010707		TRIQK	0.0107386		FAM149B1	0.00350739		CDC5L	0.0119003		ZFP36	0.00617464		EVC	0.00361387
LMBR1	0.011224		SYT6	0.0108009		PTGES3	0.00356906		PPP1R1B	0.0120815		CD2AP	0.00619973		RETREG3	0.0036182
GALNT12	0.011362		ARSD	0.0108395		SLC26A2	0.00356934		SPTAN1	0.0124171		ADAMTS3	0.00625383		EIF4G3	0.00363266
AUP1	0.011625		DNAJC21	0.0109911		PRPF3	0.00357956		RAB7B	0.0125003		SNX9	0.00630218		SCLT1	0.00364663
ACADSB	0.011657		LTBP1	0.0111677		PPIG	0.00369264		FXYD1	0.0125861		LGALS1	0.00652209		RBM19	0.00367727
CA5B	0.011701		CDC27	0.0111919		TTLL12	0.00374553		HACD3	0.012848		AZI2	0.00652399		SETD7	0.00367882
DGAT1	0.011709		CXorf56	0.011251		ISG15	0.00377944		UBA6	0.0129983		TST	0.00720944		PSAP	0.00372702
XPO4	0.012017		PCED1B	0.0115506		INTS11	0.00378798		MANBAL	0.0131282		ECE1	0.00781516		CHI3L1	0.00373357
SEPT11	0.012093		DALRD3	0.0117852		RPS26	0.00380822		TPT1	0.013288		FNBP1L	0.00792408		SCRN3	0.00376784
ID3	0.012393		XRCC4	0.0125488		RBM3	0.0038186		CLHC1	0.0133471		SORT1	0.00841291		ZNF354A	0.00392464
PSRC1	0.01244		POLR3A	0.0127862		FRMD4A	0.0039498		DHDDS	0.0133984		PTPRA	0.00873592		PAPOLG	0.00394432
KLHDC3	0.012614		TYMS	0.0127937		NUP153	0.00401377		MAOB	0.0137491		LZTS1	0.00890054		SNRNP35	0.00419004
ZBTB18	0.012717		SPTBN1	0.0133995		PPP1R37	0.00404694		ENOSF1	0.013756		EXOG	0.0090743		CA5B	0.00422256
NAA50	0.013099		HSF4	0.013841		U2AF2	0.00445909		CPZ	0.014091		HNRNPA0	0.00912991		LIMD2	0.00423969
C2orf49	0.013373		MAFG	0.0140512		RABGAP1	0.004481		KEAP1	0.0140947		ZFP36L1	0.00913143		TOP3A	0.00436816
RAB7B	0.013574		ID1	0.0141074		CPXM1	0.00465171		DNAJC18	0.0141821		INHBA	0.00921215		SLC25A37	0.00441166
RING1	0.013653		TRAPPC2L	0.0141818		ORC4	0.00474393		GOLGA5	0.0141864		POLR3K	0.00929949		AKT2	0.00441811
KIF23	0.0138		BIRC3	0.0144426		IQGAP2	0.00491406		BCHE	0.014198		HOXD8	0.0093273		MAST2	0.00445831
APLP2	0.025513		TYW3	0.0146074		TMEM126B	0.00498754		MACF1	0.0148138		WBP2	0.00935766		CWC25	0.00465954
MAD2L1	0.014294		YTHDF2	0.0148038		MAST2	0.00500095		USP46	0.0149157		GCC1	0.00938992		PGBD1	0.0046691
HMG20A	0.014321		SAT2	0.0149365		MYDGF	0.00516134		MAVS	0.0149962		ST3GAL6	0.00946482		IPO9	0.00468291
POLE3	0.014373		GTPBP2	0.0150574		TRAPPC4	0.00525007		GTPBP2	0.0151685		AZIN1	0.00946547		DHX9	0.00471891
NUF2	0.014449		SLC12A2	0.0150819		EGLN1	0.00526898		EFEMP1	0.0152502		POLR3A	0.0095036		ERICH1	0.00484745
MIB1	0.014524		HSPA14	0.0155613		ARAP1	0.00528623		MRM2	0.0153047		MYCL	0.00963348		PHLPP2	0.00495317
H2AFZ	0.014594		TLR6	0.0160076		CAMK2D	0.00531482		THOC3	0.0154875		DNAJA3	0.00964403		SLC35B2	0.00500064
GRK4	0.014637		SREK1IP1	0.0161334		CEP120	0.00532243		SNRPF	0.0155599		RAD18	0.00964983		CLK3	0.00522617
STX8	0.014671		DTWD2	0.0161664		C14orf132	0.0054472		PDLIM3	0.0161699		NDUFS2	0.0097489		KIFC2	0.00527512
CKAP2L	0.014734		FZD4	0.0162426		EIF2AK1	0.00546368		RASGEF1B	0.0162152		GAL3ST4	0.0098864		MGST2	0.00527806
TRIM63	0.014827		WDFY3	0.0165729		DOCK1	0.00555315		YTHDF2	0.0163653		ACSS2	0.00993312		TMEM64	0.00529266
C1S	0.014856		ZP2	0.016766		DCAF10	0.0055661		PHACTR2	0.0163793		ADGRL2	0.0100512		PHGDH	0.00536075
RETREG3	0.014984		CTSF	0.016809		DYNLL2	0.00561299		FDX1	0.0164999		GOLGA4	0.0102146		PCED1B	0.0054099
SEC24A	0.01501		GCC1	0.0175483		EDEM2	0.00561355		ZNF410	0.0170396		SFXN1	0.0102213		DAZAP1	0.00548334
CEP57	0.015056		MKNK2	0.0178088		ERCC3	0.00562357		CYHR1	0.0162705		PHLDB2	0.0102864		KIF23	0.00560476
NELFA	0.015257		CEP170	0.0180866		POLR3K	0.00566247		GTF2H3	0.017526		PPP1R15A	0.0103253		AKAP8L	0.0144612
EPS15	0.01544		STK4	0.0181965		ETHE1	0.00583382		WDFY3	0.0175639		GRK5	0.0108096		SERPINF1	0.00573515
FCER1G	0.015649		IFT27	0.0182126		PELI1	0.00602814		RPL29	0.0177183		PCBD2	0.0108326		HNRNPA0	0.0057468
SMARCAL1	0.015851		KLHL21	0.0182423		PCBD2	0.0060739		TIMM22	0.0177551		TBC1D23	0.0110462		GAS2L3	0.00574865
SELENOT	0.015855		PPP4R1	0.0183588		TST	0.00617414		HSD17B10	0.0177928		PDZD11	0.0110664		UBP1	0.00600399
ACOT7	0.016305		PRKAA2	0.0112531		WDR59	0.00618398		RNASEL	0.0179724		TTC13	0.011188		ABLIM1	0.00601561
TIMM8B	0.016481		ASPA	0.0186442		ZEB1	0.0062331		LMNA	0.0180836		TMEM200A	0.0111889		NR2C1	0.00601598
USP25	0.017034		DOK1	0.0192104		NSRP1	0.00623857		AKAP11	0.0181284		MAP3K5	0.0111986		MRFAP1	0.00603705
CUL1	0.017107		ID3	0.0197654		SCLT1	0.00625077		GOLT1B	0.0183265		TMEM64	0.0112154		CAMK1	0.00618754
SLC7A5	0.017118		PLEKHB2	0.0197975		MKLN1	0.00642469		MRPL42	0.0184164		IAH1	0.0113122		ERLEC1	0.00627038
TAC1	0.017223		ZNRD1	0.0202364		IPO8	0.00643096		TRNAU1AP	0.0186073		PLSCR3	0.0114384		ANKZF1	0.00638751
KIF20B	0.017409		UNC119B	0.0202541		MGAT4B	0.00648249		NR2C1	0.0187899		MRO	0.00616442		PGGHG	0.00650239
JPT2	0.01754		YTHDC2	0.0207983		GDF9	0.00664546		CETN3	0.0196101		COPZ1	0.0114778		CASK	0.00651367
GHR	0.017643		S100A14	0.0210156		ZNF454	0.00668162		RNF34	0.0199435		GADD45B	0.0115452		DPT	0.00651756
C11orf57	0.017684		SNX4	0.0210781		PAPOLG	0.00675784		RPL11	0.0200664		RASD1	0.0116338		HNRNPA3	0.00659898
ARL6IP1	0.017715		DCN	0.0211688		TTC39C	0.00683797		ADAR	0.0202166		NDUFA6	0.0116868		ERCC6	0.00668944
EGLN1	0.017808		PDK3	0.0212246		GMEB1	0.0068391		RFESD	0.0202356		DNAJC7	0.0117353		KIAA0586	0.00681779
STK11	0.017928		BMF	0.0212282		ASMTL	0.00684086		SNRPB2	0.0203034		TRAF4	0.0117626		NR4A2	0.00685007
RLF	0.017948		WDR12	0.0215628		SOCS2	0.00687913		FHL3	0.0206479		SLC5A8	0.011797		KIF20B	0.00686107
MAP1B	0.014198		CELF1	0.0222594		TRAM1L1	0.00691925		SOCS7	0.0208387		OMD	0.0119694		GPBP1	0.0069205
SERPINF2	0.018273		LMO3	0.02237		RRAS2	0.00694424		RPS17	0.0208766		RNF213	0.0120042		WBP4	0.00693347
GABARAPL1	0.018429		TBC1D13	0.0224234		HADHA	0.00699504		NARF	0.0212696		PTPN21	0.0120055		WRAP53	0.00705076
SH3BP5L	0.018431		HCFC1R1	0.0226742		ASTN1	0.00704389		EML4	0.0216919		KDM5A	0.0120981		LOXL4	0.00716425
PRIMPOL	0.018766		COQ6	0.0230794		CCDC18	0.00723347		WNT11	0.0217056		PMEPA1	0.0122025		CCDC134	0.00720385
KHDRBS3	0.018903		PELP1	0.0234877		RAB27B	0.00726434		TYMS	0.0217967		B4GALT4	0.0122466		PSMC4	0.0072303
PROS1	0.019004		GOLIM4	0.0236188		LPAR3	0.00728273		DCTN6	0.0219322		TXNL4B	0.0122859		AURKA	0.00726852
REXO4	0.019134		ARHGAP35	0.0240517		BPTF	0.00732628		STEAP2	0.0225242		PLSCR4	0.0123956		POR	0.00731824
ADAM22	0.019482		CDC42BPB	0.0244168		WASHC3	0.0073561		FGD4	0.0225841		COPA	0.0124261		GTF3C5	0.00742973
DFFB	0.019496		ALDH1A2	0.0246221		TM9SF3	0.00736293		PHLDB2	0.022952		GCC2	0.0124465		CDHR5	0.00743573
TMTC3	0.019796		EVI5	0.0246942		TNFAIP8L3	0.00751593		AXL	0.0230371		C6orf203	0.0125269		PIGK	0.00760883
FUT4	0.019892		CILP	0.0249645		ECHS1	0.00752172		WBP1	0.0233416		SEPT10	0.012638		GRK6	0.00767972
CLEC1B	0.01996		RPL12	0.0252193		AIG1	0.0075274		DRAP1	0.0233695		SNRNP25	0.012761		MSANTD2	0.00780332
GTPBP4	0.020099		FAM107A	0.0252596		DHRS3	0.00757426		S100A13	0.0237256		PGGT1B	0.0128349		ATP1B1	0.00781155
NDUFS7	0.020299		SIK3	0.0257362		AMER1	0.00765842		PCYOX1	0.0238493		NRP2	0.0128515		CHRNA2	0.00799229
NDUFB9	0.020596		OGN	0.0258075		NFE2L1	0.00773318		NUDT9	0.0239249		ECH1	0.0131474		FNBP1L	0.00809599
CCT7	0.020924		NAA50	0.0258552		ADGRF5	0.0078154		FAM3C	0.0241882		NSMCE2	0.0131726		OPHN1	0.00820044
PCGF6	0.021423		PCBD2	0.0259774		ZBTB9	0.00790738		MRPL2	0.0248576		NQO1	0.0133958		SCAND1	0.00843113
ALAS1	0.021499		AFG3L2	0.026314		CERS2	0.0079209		MAP3K5	0.0249675		FST	0.0135306		OXT	0.00845015
C14orf119	0.021543		TRIM25	0.0264487		ATL3	0.00796924		EIF5A2	0.0254579		TXNRD3	0.0135347		TBC1D15	0.00855986
RB1CC1	0.02202		UFL1	0.0267064		ABRAXAS1	0.00799511		TUBGCP3	0.025656		EMC4	0.0135436		LSM1	0.00857905
CERS6	0.02241		LRRK2	0.0270828		DTNB	0.00800883		GINM1	0.0258586		THBS3	0.0136002		ZNF821	0.0086289
SPRED1	0.022612		RPS25	0.0272193		USP7	0.00809055		PTP4A1	0.0258772		ABCD1	0.0136968		MSRB3	0.00864431
PLK4	0.022874		NPVF	0.0275113		YIPF1	0.00811819		EIF2B5	0.0260197		NFATC3	0.0137177		DHX32	0.00873508
PRPF38B	0.022965		ACD	0.0275574		ZFPM2	0.00811975		RARS2	0.0262196		RRAD	0.0137581		TESK2	0.00880186
RCHY1	0.023202		SLC12A6	0.0276792		TNFSF10	0.00818228		RPS21	0.0262213		CDK9	0.0139765		EFCAB7	0.00886763
CA5A	0.02324		RPS21	0.0277084		ANXA6	0.00823267		FNDC4	0.0265194		SEC63	0.0141037		CLP1	0.00887809
HIBCH	0.023734		RASGEF1B	0.0277724		RAD1	0.00827748		YBX3	0.0265468		NUP50	0.0141682		KIAA0907	0.0089256
GGNBP2	0.024356		EIF5A2	0.0278075		PTK7	0.00832272		ARNTL	0.0265779		GSPT1	0.0144303		ZNF496	0.00893489
NCAPD2	0.024449		FLRT3	0.0279978		SPATS1	0.00866825		NAV3	0.00314233		DDX24	0.0144434		PTBP3	0.00902582
POLR2H	0.02456		CD3EAP	0.0280366		DCUN1D4	0.00867484		GEMIN6	0.0267368		ECI2	0.0144581		PLK4	0.00902773
THOC1	0.024837		FUT10	0.0283481		USHBP1	0.00883341		ANKRD17	0.0267459		HERC3	0.0144599		KCNMA1	0.00903556
UTP18	0.024934		AP3D1	0.0284014		SCAF8	0.0088336		GABRG1	0.0268272		RPS6	0.0144814		RNF139	0.00904831
C15orf48	0.024963		MRPL4	0.0284426		HEATR1	0.00887368		NDUFS7	0.0268629		BCLAF3	0.0145214		WDR6	0.00924431
ARAP1	0.025201		FXYD1	0.0284712		C1orf112	0.00898554		RPL23A	0.026952		TGIF1	0.014594		RIOK3	0.00934544
SGCE	6.74e-05		KLHL8	0.0285482		SCYL3	0.00907682		NECTIN3	0.0270017		NPVF	0.0146509		BTD	0.00945778
CNOT8	0.025974		TMEM184C	0.0292327		GCFC2	0.00912321		SLC48A1	0.0274406		SNX11	0.0146875		C18orf54	0.00952156
CDON	0.02623		FCER1G	0.0296868		EVI5	0.00923967		C1orf112	0.027534		ARID5B	0.014773		TRAF2	0.00963214
TTC19	0.026413		NQO2	0.0300717		CCDC150	0.00925285		DNAJC24	0.0276377		GPATCH11	0.0147827		TRA2A	0.00972439
TLL2	0.026701		RACK1	0.0087695		RBKS	0.00932945		TRIM25	0.0279168		HSD17B8	0.0148334		PCBP4	0.00992231
CPED1	0.026714		B3GAT3	0.0306838		ERO1B	0.00933118		RAD17	0.0281731		TUFM	0.0149097		TBX3	0.00995701
CDC14A	0.026731		ODF2L	0.0307049		TRPC1	0.00946264		NDUFA6	0.0284272		OCRL	0.0150148		CLDN12	0.0100181
GSK3B	0.026877		DSCC1	0.0310984		SLC12A2	0.0095056		BCLAF1	0.0284461		TMEM131L	0.0151124		HGSNAT	0.0100734
MED8	0.027538		EXOC2	0.0315257		FRS2	0.00952138		HGSNAT	0.0286617		VGLL4	0.015206		MAP2K5	0.0101517
TAPT1	0.027624		PEX5	0.0315638		TCAF1	0.00952244		MTIF2	0.0295379		ERBB2	0.0153181		DHX57	0.010152
ALYREF	0.027729		FBXL12	0.0316187		WDR6	0.00953403		FAM162B	0.02984		LGALS8	0.015449		TRNAU1AP	0.0101975
EIF3E	0.02773		RPL11	0.031644		ALDH5A1	0.00956008		ZNFX1	0.0299505		TMEM35A	0.0156083		THOC1	0.0102479
IL17RC	0.027753		OLA1	0.0318739		MAT2B	0.00958084		STAT5A	0.0299633		SERINC3	0.0156111		MSMB	0.0103306
LIMD2	0.027849		GTF2H3	0.0319444		CLP1	0.0095888		TMCC1	0.0302959		URI1	0.015716		ABRAXAS2	0.0104149
LYZ	0.028023		ANKH	0.0321463		C20orf194	0.00962729		NELL2	0.030615		RXRB	0.0157433		TMEM132C	0.0105076
FANCD2	0.028146		ARNT2	0.0324794		TERF2	0.00987323		FAM173A	0.030797		EHD2	0.0158613		PAFAH1B3	0.0105132
RP9	0.028384		RANGAP1	0.0325611		ERCC6	0.00994371		EPHX1	0.0311259		SLC38A1	0.0158962		TIMMDC1	0.0105437
MSH6	0.028406		RASSF1	0.0332929		CTR9	0.00995977		UNC50	0.0311631		AKT2	0.0159424		USF2	0.0105809
TBC1D10B	0.028581		TCAF1	0.0333893		ASF1A	0.00997301		HOMER1	0.0312785		LPAR3	0.0160264		PIGU	0.010625
SH3BP5	0.02874		LZTS1	0.0334225		F13A1	0.0102701		FASTK	0.031603		NR5A2	0.0160907		ZNF570	0.010634
CTPS2	0.02889		MYO5A	0.0339431		ZNF207	0.0103143		MRPL37	0.0317037		YTHDF2	0.016101		DRAM1	0.0106788
TMEM9	0.028923		NDUFV3	0.0340623		WT1	0.0103664		CYTL1	0.0317629		ACTG1	0.0162414		ACVRL1	0.0107655
USF2	0.028943		USF2	0.0341244		RBBP9	0.0105168		ACTR10	0.0319176		TRIM68	0.0164379		TRAPPC4	0.0108341
DOK1	0.029079		C17orf62	0.0345271		PGBD1	0.0105199		KTN1	0.0320419		PRKAA2	0.0114417		RAD21	0.011
C8orf33	0.029096		EGLN1	0.035045		ANKZF1	0.0105239		STC1	0.032081		ISLR	0.0166937		ACTG1	0.0110231
IDH3B	0.029147		POLR2K	0.0351661		ANKRD50	0.0105588		CUTC	0.0323578		PPP1R21	0.016698		MPP5	0.0110744
BCL2L2-PABPN1	0.029213		ARHGEF9	0.035491		THAP1	0.0105905		PITPNB	0.0331797		TMEM255A	0.0168368		BRD1	0.0112874
TFF2	0.029558		RPS20	0.0358029		POLR3A	0.0107447		STAR	0.0332565		MKRN2	0.0170309		ATL3	0.0113272
PPM1G	0.029573		SLC25A12	0.0359326		FGFR1	0.0107501		SCRIB	0.0335689		ALDH1A3	0.0170833		KHSRP	0.0113496
LONP2	0.029798		VGLL3	0.0360197		TESK2	0.0107558		SNX4	0.0337276		VAMP5	0.0172718		NIPSNAP3A	0.0114115
SCD5	0.029892		RAB29	0.0364208		ME1	0.0107859		CERS6	0.0338085		FAM129A	0.0173505		RAC3	0.011445
NUP155	0.030015		HPS3	0.0371725		TRA2A	0.010813		PAAF1	0.0339939		MOB1B	0.0173886		ETNK1	0.0115053
TIGD5	0.030226		CCDC112	0.0371948		MAP4K3	0.0108263		DHRS7B	0.0340177		IPMK	0.0174539		MYOC	0.0115207
PIN1	0.030445		ALAS1	0.0375833		PCED1B	0.0108445		NDUFAF7	0.0341813		RAMP1	0.0178452		DCTN4	0.0115487
SPDL1	0.030646		BCL2L11	0.0376222		CHN1	0.0110851		RBM3	0.0341982		AMOTL2	0.017872		CCL21	0.0116287
TOM1L1	0.025774		VAMP5	0.0378035		MDM1	0.0111686		DDX31	0.0344244		POMGNT1	0.0178795		FAM149B1	0.0116432
GSN	0.031262		TIAM1	0.0378244		MPP5	0.0111756		ZC4H2	0.034667		CCDC112	0.0179554		MED29	0.0116883
FAP	0.031521		RAB28	0.0382722		SPSB3	0.011179		GTF3C6	0.0349369		PIGB	0.0181113		DDB2	0.0117352
TBL2	0.031639		PLEKHA8	0.0386364		WDR33	0.011244		SLC44A1	0.0350067		SF3B5	0.0181128		NBR1	0.0117692
TNPO3	0.031769		RGS6	0.0386956		PLBD1	0.0112694		ELK4	0.0350896		CLK3	0.0183216		APLP2	0.00572365
COMMD6	0.031851		PAIP2B	0.0388516		HNRNPA0	0.0113097		USE1	0.035181		PAPOLB	0.0184411		MAN2C1	0.0118415
FAM102B	0.031956		RPS11	0.0388892		TBL2	0.0113321		SPATA6	0.035461		DDB2	0.0185034		DEFB112	0.0119688
BRCA1	0.031991		KIAA0368	0.0390231		EMC4	0.0114052		AURKA	0.0354766		CCDC192	0.0187157		RPS6KB2	0.0120154
EIF4A3	0.032078		C10orf76	0.0390297		NDUFA8	0.0114532		OGFOD1	0.035487		KLHL2	0.0188857		ZNF318	0.0123191
ATP5S	0.032311		DCTN3	0.0391705		ANKRD45	0.011456		DPCD	0.0356644		PEX5	0.0188903		EXOSC2	0.0123768
ZXDC	0.032387		RBM3	0.0395489		SOCS4	0.0115829		PTPRA	0.0358455		HMBS	0.0189692		C2orf68	0.0124958
FBXO3	0.032675		FMNL3	0.0396339		CCNI2	0.0116066		MRPL39	0.0358514		DHCR24	0.0190555		NT5C3A	0.0124975
ETFRF1	0.032686		FBLN1	0.0397775		ATP11A	0.0116651		LSM7	0.0359641		BRD9	0.0191683		DHDDS	0.0125105
SPC24	0.032735		ADCY3	0.0397882		FOXO4	0.0116914		EMP3	0.0362293		GMEB2	0.0192153		IFNGR2	0.0125185
BRWD1	0.032749		PDK1	0.0404844		FH	0.0117528		RNF41	0.0362654		PANX1	0.0192759		PNPLA8	0.012528
GNB1	0.03278		XRN2	0.0405266		CEP85L	0.0117658		PDZD11	0.0368828		ADH5	0.01931		ZNF205	0.0125629
VEPH1	0.033159		SLC35A1	0.0405901		TPST1	0.0118257		SMKR1	0.0370578		CNTN4	0.0193418		C11orf57	0.0125901
CHRNA2	0.033265		MMRN2	0.0406534		POLA1	0.0118492		VSIG10	0.0371376		TRA2A	0.0195552		LSM4	0.0126658
MSH2	0.033376		S100PBP	0.041014		EMCN	0.0118689		HNMT	0.0372763		NMT2	0.019571		ST3GAL6	0.0126851
TOP3A	0.03344		FAM13B	0.0414063		C2CD5	0.0120759		ARHGEF12	0.037832		TSPAN6	0.0196656		MNS1	0.0127286
CENPL	0.033533		MROH1	0.0415082		NCOA3	0.0121252		WDR5	0.0381055		USF2	0.0196727		ELF2	0.0127947
ALDH1A2	0.033596		JOSD2	0.0416658		PDGFC	0.0121428		HEY2	0.0382883		ANKRD37	0.0197243		CFL1	0.0128253
SERPING1	0.033719		PTPRM	0.0420314		TALDO1	0.0121594		LMBR1	0.0385848		IGFBP5	0.0198454		KANSL3	0.012883
MMADHC	0.033887		RPS8	0.0421989		PCSK7	0.012193		MECR	0.0386495		WASF3	0.0198501		ZC2HC1A	0.0129062
RNF219	0.034108		COX3	0.0427375		SCAF11	0.0122601		NCBP1	0.0389128		SRSF9	0.0199516		CALM3	0.0129063
S100B	0.034188		LRRC17	0.0429265		CEP70	0.0123252		SNTB2	0.0394305		RNF103	0.0200802		KCTD2	0.0129769
PHGDH	0.034317		TCEA2	0.0429692		GAS7	0.012326		ACBD4	0.0396643		OTUD4	0.0201465		MCRIP2	0.0130689
CHST14	0.034317		TXNRD3	0.0430803		LAMA1	0.0123269		SDC4	0.0397843		ETNK1	0.0202621		ALG6	0.0130837
GAPDH	0.034566		RSRC1	0.0430866		MMP15	0.0123272		VGLL3	0.0401594		ZNF516	0.0203642		FAM76B	0.0131437
UBA3	0.034654		ATP13A1	0.043253		ATRNL1	0.0124723		COPS4	0.0401648		RIN3	0.0203799		NAPB	0.0132128
RPL26L1	0.034654		LGALS8	0.0435818		DNAJC27	0.0125392		CLSTN1	0.0405828		CRYZ	0.020472		MAVS	0.0132303
NID1	0.035177		MINDY2	0.043655		CCDC15	0.0125625		HSPH1	0.0411537		KDM5B	0.0208072		ACADSB	0.0132483
UBE2D3	0.035414		RGS17	0.0436565		VRK1	0.012568		EHHADH	0.0416858		PARP16	0.0208493		CADPS2	0.0132957
KLF10	0.03544		GPNMB	0.0439807		DHX9	0.0125724		DNAJC21	0.0419239		EPHX1	0.020913		HSCB	0.0133394
HSPA14	0.03608		ZDHHC2	0.0442535		COBLL1	0.0126253		KNSTRN	0.0419964		ME1	0.0209324		YPEL1	0.0135745
SRSF11	0.036485		TMEM126B	0.0444337		CARD11	0.0126253		ELP5	0.0421165		PCOLCE2	0.0211603		TMEM37	0.0136688
ASAH1	0.036561		EXTL2	0.0446499		PIP5K1A	0.0126258		EDNRA	0.0421589		RAPGEF4	0.0213544		MYO7A	0.0137129
PMF1	0.036667		TAC1	0.0446856		ATF2	0.0127059		MIB1	0.0424103		PEX16	0.0215156		GLE1	0.0137496
TMEM126B	0.036818		NSUN5	0.0450826		ITGBL1	0.012746		WBP1L	0.0425417		TCAF1	0.0215699		GOT2	0.0139629
CSGALNACT1	0.036862		PRICKLE1	0.0452696		UFD1	0.0128347		TYW3	0.0426097		TOM1L1	0.0216061		PTK7	0.0140068
CST6	0.036969		GBE1	0.0453414		IDH3B	0.0128821		FBXW11	0.0427086		DCTD	0.021892		PHKB	0.0140894
WBP1L	0.037181		CHEK2	0.0454349		PIGU	0.0128869		CDR2L	0.043142		HAGHL	0.0220153		PITPNB	0.0141248
SACM1L	0.03719		NPTX2	0.045522		SDSL	0.0128964		POLR3H	0.0433291		CSNK1D	0.0220877		TRMT1L	0.0141537
RBMS2	0.037206		RAB35	0.0457169		ACCS	0.0130571		TMA16	0.043631		FAM46A	0.0222168		CHML	0.0141866
CPOX	0.037294		RASSF9	0.0458458		PRTFDC1	0.0131036		TMEM2	0.0437213		UCK2	0.0223175		DCAF10	0.0141977
WBP1	0.03734		KBTBD12	0.0459779		PGAM5	0.0131874		LARP6	0.0440117		IL6ST	0.0224971		SCNM1	0.0142275
STAMBPL1	0.037637		GOLGA4	0.0460068		SGCE	0.0133084		MMAA	0.0440313		COPS6	0.0226754		ARGLU1	0.0142488
NUDT19	0.037709		KIAA1143	0.0460906		CARF	0.0133831		STARD4	0.0443194		FRS2	0.0227178		THAP1	0.0142533
CENPT	0.037821		GDF9	0.0463917		SRP68	0.0134283		SIK3	0.0445735		ACAP2	0.0227405		ISG15	0.0142943
LMO7	0.037843		NFKB1	0.0467708		UQCRC1	0.0135554		ADPRH	0.0449395		ATP6V0A1	0.0228379		PARP16	0.0144508
SNRNP25	0.038063		SMIM19	0.0469519		HADHB	0.0136477		NCAPD3	0.0449414		YIPF1	0.0228644		EWSR1	0.0146121
HEATR6	0.038286		RAF1	0.0471907		IFIT1	0.0136873		EXOC5	0.0453351		PAG1	0.0232263		ECHS1	0.0146248
C12orf45	0.038696		RGS4	0.0473518		EFR3A	0.0137645		C19orf60	0.045419		TMEM176B	0.0233009		TNPO3	0.0146981
HOMER2	0.03886		SLC22A3	0.0475559		SH3GLB1	0.0137782		SUV39H1	0.0458764		SMARCC1	0.0233189		HIST1H2BD	0.0147021
PSMD10	0.039054		MX1	0.0476019		NCKAP1	0.0138337		ACD	0.0460079		SVEP1	0.0232224		MID1IP1	0.0147178
CLK3	0.039261		ZNF772	0.0476648		HNRNPA1	0.0139406		LRRC40	0.0462632		FKBP14	0.0235223		LMBR1	0.0147317
RAB7A	0.039319		PAAF1	0.0477009		CHST2	0.0139499		SLC25A36	0.0463042		PHB2	0.0235399		EIF4G2	0.0147667
TCP1	0.039362		KDM3A	0.0478621		COLEC12	0.0139858		TTLL5	0.0467012		TRPM7	0.0236328		PSRC1	0.0148022
C12orf49	0.03938		CYB561D2	0.0478903		TMC6	0.0139915		RNF11	0.0467316		CHML	0.0236657		MYDGF	0.0148549
PTER	0.039395		DNAJC17	0.0482268		SGPL1	0.014062		OSER1	0.0467933		TRUB1	0.0236743		NUFIP1	0.0148583
SSR2	0.039458		ORC3	0.0483034		CLEC1B	0.0140674		CCDC28A	0.0472595		SLC16A14	0.0237523		CCDC84	0.0148792
ZC3H7A	0.03954		CYP2R1	0.0484066		GRK5	0.0141377		SLC4A7	0.0476506		TC2N	0.0238991		BCL2L2-PABPN1	0.00575448
CCDC138	0.039556		NDUFAF7	0.0484105		NAB2	0.0142024		MRPS18C	0.0479518		TRAPPC6B	0.0240343		MAP3K5	0.0150286
PTOV1	0.039613		RPS19	0.0488199		CCDC130	0.0142291		EIF2AK1	0.0487794		TBC1D16	0.0241587		SERPINA1	0.0150992
EXOSC3	0.039737		RPL34	0.0490961		CCDC88A	0.0142596		PPP2R2C	0.0488477		XPOT	0.0242892		NSD3	0.0151784
BID	0.039932		EXOG	0.0493486		METTL9	0.0142732		STX5	0.0491999		OTUB1	0.0243626		SH3GL3	0.0152273
RFNG	0.040053		MECOM	0.0493519		SFRP4	0.014364		HAT1	0.0494435		SCARA5	0.0243917		WASHC3	0.0152332
MGLL	0.040066		TBCD	0.0499248		TLE1	0.0144069		STK11	0.0494798		BOD1L1	0.0244169		PAPPA	0.0152686
RNF7	0.040326					MGST1	0.0144211		NFKB1	0.0495102		PIGW	0.024429		ZNF622	0.0154152
MRPL39	0.040377					IFT74	0.0144711		PSMD10	0.049654		NES	0.0244848		BZW1	0.0157183
NDUFV3	0.040889					OPHN1	0.0146107		RAD21	0.0496989		DISP1	0.0245915		IP6K2	0.0157302
FAM13B	0.040996					TMEM35A	0.0146197		HIBCH	0.0498975		A4GALT	0.0247244		PPP1R1A	0.0157337
SNX11	0.041113					APCDD1	0.014698					ZNF821	0.0250997		TRIP12	0.0158126
RARA	0.041345					PTPA	0.0147751					ETV3	0.0251882		MGARP	0.0159256
WBP4	0.041383					TMEM11	0.0147963					STK40	0.0252097		GRK3	0.0159382
SIMC1	0.041537					VPS50	0.0148372					RNF216	0.0254273		RXRB	0.0161565
LMF2	0.041904					ARL8B	0.0148795					CNPY4	0.0255308		FAM13B	0.0161671
WDR11	0.042085					FCHO2	0.0148968					TNKS2	0.0255775		ICE1	0.0162059
GLT8D1	0.042351					ZNF576	0.0149792					CDC27	0.0255908		LCMT1	0.0162602
DSEL	0.042541					BBS2	0.0150984					UHRF2	0.0256011		DCP2	0.0163178
PEX14	0.042544					NAA16	0.0151196					ZNF365	0.0256247		SLTM	0.0163353
COQ6	0.043063					THOC1	0.0151197					COX16	0.0261181		COQ10A	0.0164707
AGPAT5	0.043153					MAP2K5	0.0151236					SERINC5	0.026146		SNRNP70	0.0164934
RNASEH2B	0.043188					TGIF1	0.01514					SLC16A7	0.0262038		RBM26	0.0165317
HDHD5	0.043759					PSMB1	0.0151826					THRB	0.026233		HNRNPA1	0.0165493
FASTK	0.04391					NUP155	0.0152169					RBX1	0.0262557		ABRAXAS1	0.0165961
WDR46	0.04418					ALKBH3	0.0152852					AGO1	0.026384		SAT2	0.0165991
STAR	0.044537					CD200	0.0157107					RBM19	0.0264142		ACSM1	0.0166264
CD47	0.044584					HOXC9	0.015332					AMMECR1L	0.0264269		MGST1	0.0167923
SPC25	0.044909					EXOSC10	0.015456					RETREG2	0.0264452		C4BPA	0.0168493
COL18A1	0.045177					QPCTL	0.0154844					ECHS1	0.0265378		KLC4	0.0168945
RAB31	0.045311					GTF3C5	0.0154968					SLC38A10	0.0266787		UBR1	0.0169171
MLH3	0.045384					ETFDH	0.0155012					FGD4	0.0268541		KRTCAP2	0.0169755
TRPC6	0.045398					DCP2	0.0155692					NCAM1	0.0269155		NOL3	0.0169958
RAVER2	0.045665					ERICH1	0.0155967					HERPUD1	0.0269808		CDH11	0.017051
RARRES1	0.045897					SUCLG1	0.0157473					TDRP	0.0269896		ZC3HC1	0.0170846
CNTROB	0.04612					FAM102B	0.0158841					FAM160B2	0.0270156		ALCAM	0.0171591
CPSF2	0.046354					NR4A1	0.0159259					SCN1A	0.0270859		TFR2	0.017209
GAS2L3	0.046418					ANAPC1	0.0159792					YME1L1	0.0272724		STAR	0.0172208
MRPL54	0.046779					PKN2	0.0161014					MAPK1	0.0276281		IQGAP2	0.0172279
ST3GAL2	0.04696					SLC39A6	0.016105					UBTD1	0.0276381		CROCC	0.0172403
RPL11	0.047004					XRCC1	0.016107					KDM3A	0.0276574		DHX36	0.0172499
CENPU	0.047969					SAT2	0.0161622					SLC1A5	0.0276958		PATL1	0.0172916
CENPE	0.048009					TCF25	0.0162015					GRIA3	0.0278373		TPST1	0.0173485
PDK3	0.048021					IPMK	0.0164176					PROCA1	0.0278414		GSK3B	0.0173677
LAMC3	0.048111					MAP3K1	0.016453					LIMS1	0.0279188		RPL12	0.017448
MGP	0.048137					CPD	0.0164963					BCL2L11	0.0279422		CACNB1	0.0188564
CCNF	0.048284					FAM46A	0.0165284					NCKAP5L	0.028029		TRIM13	0.0174986
SETD9	0.048332					FOXJ3	0.0165752					CCDC50	0.0283248		PLD3	0.0177874
COL9A3	0.048355					CENPC	0.0165945					SMG7	0.0286615		RPS27L	0.0178306
RASGEF1B	0.048404					WBP4	0.0165978					TATDN3	0.0120681		CTR9	0.0178846
TMEM62	0.049041					COLEC11	0.0166334					SCAND1	0.0287771		CXXC1	0.0179728
USP46	0.049078					MAPK3	0.0166504					MXD1	0.0288525		LRWD1	0.0181008
KNSTRN	0.049297					CAPN7	0.0168355					CSDC2	0.0290192		NSRP1	0.0181458
CHMP1A	0.049326					NPY5R	0.016838					HSDL1	0.0290629		WDR91	0.0181499
KIAA0907	0.049496					MIPOL1	0.0168753					MOK	0.0291622		DDX17	0.0181788
STAT5A	0.049623					ALDH1A3	0.016908					IPO8	0.0292218		SAMD14	0.0183063
IFT20	0.049635					DDX46	0.0169101					PTK7	0.0293225		RABGAP1	0.0183962
GPX3	0.049714					CA5B	0.0169402					TDRD7	0.0293383		CYR61	0.0184335
ADORA3	0.049738					DCAF1	0.0170658					IVNS1ABP	0.0293566		QSOX1	0.0184425
						DHCR24	0.0172167					OGFR	0.0293959		NES	0.0185546
						IARS2	0.0172725					RAD1	0.0294151		YAE1D1	0.0185822
						ESCO1	0.0173231					BTNL9	0.0294656		GCLM	0.0186353
						SLC16A2	0.017355					FCHO2	0.0294824		C1S	0.0186447
						TBC1D13	0.017356					RC3H2	0.029571		ISM1	0.0186982
						KRIT1	0.0174357					PAPPA	0.029697		CAPN7	0.0187002
						FNBP1L	0.00138109					SMAD3	0.0297183		FAM189A2	0.0187709
						LAT2	0.0175897					IL13RA1	0.0297388		CD109	0.0187728
						BMS1	0.0176579					OSGIN2	0.0297567		BAG1	0.0188312
						TC2N	0.0176685					NF1	0.0300004		DUSP12	0.0188708
						RNASEH2B	0.0177062					PUM2	0.0300657		UFSP2	0.0189895
						PYGL	0.0177179					ITGA9	0.0301313		SACM1L	0.0190571
						CMYA5	0.017747					AMDHD1	0.0303399		CKS2	0.0192539
						ST3GAL6	0.0177764					ATRX	0.0304438		MOSPD1	0.0192652
						SLC1A6	0.0177946					TSPAN2	0.0305797		MX2	0.0193315
						WBP11	0.0178186					ENOSF1	0.030615		EXTL2	0.0194155
						YPEL1	0.0178387					NCKAP1	0.0306519		BCLAF3	0.0195888
						ALPL	0.0178428					ACOX3	0.0306916		ZNF692	0.0196137
						DNPEP	0.0178444					PYGM	0.0307214		PHF2	0.019687
						BRPF1	0.0178507					ANO6	0.0307263		RINT1	0.0197058
						WEE1	0.0179311					MGAT4A	0.0307285		XPO4	0.0197772
						CHD1L	0.017936					PFDN6	0.0309008		E4F1	0.0197801
						CENPU	0.0180969					SCYL3	0.0314057		MAP3K7	0.0197847
						ZNF852	0.0181098					PAAF1	0.0317967		SPSB3	0.019885
						INTS3	0.0182771					MCRIP2	0.031859		RANBP2	0.0200402
						ZMYM4	0.0183403					TMEM223	0.0318706		DCAF1	0.0200516
						PDS5B	0.0184013					SUPT3H	0.0319142		SART1	0.020112
						CXCL12	0.0184677					AGO4	0.0321479		TM9SF3	0.0203409
						POSTN	0.0185342					PSAT1	0.0321863		PKN2	0.0203417
						ETV1	0.0185867					LRP8	0.032277		USP5	0.0203643
						ITFG1	0.0186218					TCF3	0.0323256		TCF3	0.0204194
						RAD51C	0.0186526					ITPA	0.0324688		TRIM41	0.0204289
						PHYH	0.0187198					CALB2	0.0325119		C12orf49	0.0204334
						NIPSNAP3A	0.0187258					USMG5	0.03269		USP10	0.0205293
						GPRC5B	0.0187679					MAP7D2	0.0328663		KIFC1	0.0205497
						ECI2	0.0188384					BHLHE40	0.0328938		SPIN4	0.0206673
						HTD2	0.0188833					PARN	0.033052		ARNT	0.0206718
						P2RX4	0.0189366					FDXR	0.0331371		MSH2	0.0207006
						MPHOSPH9	0.0189636					ARNTL	0.0331624		CARD11	0.0208177
						NAA15	0.0190365					DIP2C	0.033375		BRD8	0.0208355
						RNFT2	0.019046					HSD3B1	0.0334037		NEK9	0.0209275
						PDK3	0.0190931					APOA2	0.0335389		SLC1A6	0.0209759
						ETNK1	0.0190941					EHBP1L1	0.0337054		DNAJC18	0.0210481
						TPK1	0.0191112					TMEM243	0.0337783		TMEM39B	0.0210647
						PIGK	0.0192362					ZNF664	0.0341115		PUSL1	0.0212664
						CRLF3	0.0192398					KCTD3	0.0341811		COX19	0.021304
						CSNK2A3	0.0192984					RELA	0.0342082		DLGAP5	0.0213907
						GALNT2	0.0193397					SIKE1	0.0342195		IFI6	0.0214425
						LEPROTL1	0.0193703					IFT57	0.0342698		WAC	0.0215403
						FBXO11	0.0194976					MAPK3	0.0342828		PTPRA	0.0216184
						CDC14B	0.0195518					SF3A3	0.0344264		TCEA2	0.0217099
						ENTPD6	0.0195907					THOC5	0.00998516		WDR11	0.021984
						CIAPIN1	0.0195921					TM9SF3	0.034545		HOGA1	0.0220083
						TNFSF18	0.0196792					CBL	0.0346274		CEP290	0.0221647
						MAN2C1	0.0197565					ACVRL1	0.0348431		CRYZ	0.0222144
						PNN	0.0198933					TYMS	0.0352068		ATOX1	0.0222245
						FAM221B	0.0199276					FAM162A	0.0352074		RCE1	0.0222271
						MNS1	0.0199761					LTBP2	0.0353356		LAS1L	0.0223933
						FCHSD1	0.020003					LURAP1L	0.0353599		ZNF3	0.0224017
						ITGB3BP	0.0202066					TRIM27	0.0357617		AP2M1	0.0224687
						RGL2	0.0202353					ZNF454	0.0358328		TRMT10A	0.0225775
						MX2	0.0202451					CSNK1G3	0.0358925		TCERG1	0.0226392
						TAF8	0.0202489					DHRS12	0.0364101		CNPY3	0.0226692
						PCGF2	0.0203053					NIPSNAP3A	0.0365178		TXNL1	0.0227084
						CALM3	0.0203805					SLC35E1	0.0365197		SPDL1	0.0227609
						CWC22	0.0204377					LPCAT2	0.0366795		PYGM	0.022908
						RHOBTB1	0.0204804					RAE1	0.0367035		UGP2	0.023021
						TMEM132C	0.0205857					VGLL3	0.0367285		PIGW	0.0230496
						VMA21	0.0206417					TMEM259	0.0368		MRM1	0.0231054
						GNG8	0.020653					DAPK1	0.0368763		MIEN1	0.0231227
						BCL6	0.0206594					TMED1	0.037031		PHKA2	0.0232022
						TMTC1	0.0206746					CASK	0.0370397		PTPN21	0.0232466
						SNRNP25	0.0206805					OXSR1	0.0370588		SLC7A6OS	0.0233026
						CALU	0.0207796					MMAA	0.037189		CD2AP	0.0233463
						NPR1	0.0208245					ETFDH	0.0372451		RC3H2	0.0234369
						DDX41	0.0208491					BNIP3	0.0373619		CENPU	0.0234725
						SLC38A1	0.020924					ARF3	0.037508		PRELID2	0.0235304
						KIFC2	0.0209803					CHRNA7	0.0381849		FAM221B	0.0236177
						GATM	0.0209922					EIF2AK1	0.0386172		SLC16A14	0.0236311
						CETN2	0.0210256					RPS27L	0.0386207		CACTIN	0.0236316
						ANXA11	0.0211432					FKTN	0.038784		C5orf34	0.0236631
						DZIP1	0.0211747					SLC12A2	0.0389052		TBC1D14	0.0236783
						PRSS53	0.0211778					IL7R	0.0389565		RNF103	0.023717
						RTF1	0.0212					FHL2	0.038977		PLSCR3	0.0238997
						CRYZ	0.021298					PRICKLE1	0.0390327		PAMR1	0.0239062
						APBB3	0.0213104					AP1S2	0.0391989		CDC25C	0.0239321
						ZC2HC1A	0.0213716					COL3A1	0.0392027		ZNF106	0.0240042
						ZBTB8A	0.0213873					CACUL1	0.0392922		PDZD11	0.0240139
						LRRK2	0.0214108					RAB3GAP2	0.0393335		SH3GLB1	0.0240648
						WAC	0.0214766					CAPN7	0.0395179		SPP1	0.0240808
						ACSS3	0.021531					SUZ12	0.0395781		NCAPD2	0.0241406
						FBN2	0.0215672					BAMBI	0.039675		ARMCX3	0.0241639
						SUPT3H	0.0217418					RBPJ	0.0396935		GMEB1	0.0242296
						SPATA7	0.0219154					EIF2B2	0.039791		SF3B1	0.0243141
						TFDP2	0.0219926					STK19	0.0399287		TOR1AIP2	0.0243292
						SEPT11	0.0220515					NDUFS4	0.0399483		IPO4	0.0245505
						ACACB	0.0221965					DTWD2	0.0400392		ANAPC1	0.0245893
						C17orf80	0.0222166					WDR33	0.0401303		PRTFDC1	0.0245912
						TMEM205	0.0222199					TMEM101	0.0403929		SYNGR1	0.0246369
						NSD3	0.0223057					MRPS14	0.0404966		TMEM173	0.0246432
						PANK2	0.0224247					PCSK6	0.040639		CENPE	0.0246548
						NID1	0.0224439					CALCOCO2	0.04072		HOXC9	0.0246601
						COQ5	0.0224573					LPIN2	0.0407329		POLA1	0.0246623
						RASA2	0.0225882					BCKDHB	0.0407382		NOB1	0.0247237
						TLN2	0.0225991					AOX1	0.0408127		KIF15	0.024753
						MED1	0.0226265					PLEKHG5	0.0408953		SLC35B3	0.0248496
						GNA12	0.0227272					DDX6	0.0409513		CASP3	0.0248588
						LRRCC1	0.0227438					OTUD7B	0.0410304		CHP1	0.0174544
						TNRC6A	0.0228855					FAM45A	0.0411081		UBQLN4	0.0249377
						ACADS	0.0228894					EMC6	0.0412846		PTPRK	0.0250006
						ABLIM1	0.0228931					RNF111	0.0413184		RNF20	0.0251266
						REXO2	0.0229493					ACTL6A	0.0414637		GLDN	0.0252564
						SLTM	0.0230148					ACTN1	0.0415148		ADAMTS1	0.0252902
						MGST2	0.0230487					PDK1	0.0416201		CHST14	0.0253037
						KIF15	0.0231761					PNRC1	0.0416394		TMEM176B	0.0253589
						RBAK	0.0232106					MMRN2	0.0417434		LZTS3	0.0254048
						BTD	0.0232284					YEATS4	0.0417923		TIGD1	0.0254737
						ZP2	0.0233962					MPP5	0.041866		SENP1	0.0255717
						MCRIP2	0.0235014					PRKD1	0.0419418		MANEA	0.0256477
						RAB14	0.0235209					PLA2G7	0.0422008		CANT1	0.0256594
						CASC4	0.0235886					HPGD	0.0425925		VPS11	0.0257223
						COL27A1	0.0236057					MRPS7	0.0426255		ANKS3	0.0257367
						EIF2AK2	0.0236227					MPDZ	0.042637		CEP68	0.0257392
						DGCR8	0.0236311					SMKR1	0.0427418		CCDC51	0.025766
						SPIN4	0.023679					MINK1	0.0427701		S100B	0.0258239
						SLC16A7	0.0237638					PRR5	0.0429075		RARRES1	0.0258603
						COL6A2	0.0237684					VPS18	0.0429296		RNF8	0.0258622
						RASSF9	0.0237731					EXOSC10	0.0429422		BCAP29	0.0259006
						SART1	0.0238452					AGO2	0.0432294		ARFGEF1	0.0259577
						AASS	0.0238911					CLTB	0.0433892		LRRK1	0.0259818
						ALAD	0.0239828					GLO1	0.0435008		NMRAL1	0.0260235
						CPM	0.0239831					PELP1	0.043639		RAB14	0.026128
						DNAJC12	0.024006					LRRC57	0.0439604		PTOV1	0.0261357
						NIT1	0.0240228					RUSC1	0.0440129		COIL	0.0261865
						PCCB	0.0242003					ERCC6	0.0440979		C1GALT1C1	0.0261995
						LSM1	0.0242534					SAMM50	0.0442218		CSRP1	0.0265015
						RBM23	0.0243438					CYB5D2	0.0442805		RNPS1	0.0265545
						MEI4	0.0243848					ZCCHC14	0.0443214		MYL12B	0.0266925
						ASTL	0.0244521					DECR1	0.0443997		USHBP1	0.0267277
						DBP	0.0245052					TRMT1L	0.0446863		GGPS1	0.026738
						TRAP1	0.0245263					ZNF22	0.0447107		IFIT1	0.0267751
						CLDN12	0.0245353					NPY1R	0.0447164		EVC2	0.0268301
						KIF20B	0.0246581					NDRG1	0.0448787		ZNF576	0.0269929
						C1orf115	0.0246666					WBP11	0.044894		WT1	0.027101
						NEK7	0.0246905					FUT10	0.0448945		ESPL1	0.0271331
						NPLOC4	0.0247315					UQCRQ	0.0449627		TFF2	0.0271822
						PEX11A	0.0247899					SLC16A2	0.0450852		CHTOP	0.0272874
						PTPRK	0.0248132					ZDHHC1	0.0451894		F13A1	0.0273457
						CA3	0.0248274					RASA3	0.0452648		MLH1	0.0273561
						CCDC191	0.0248436					NT5E	0.0452932		UBXN6	0.0273984
						MTIF3	0.0248557					PRRG2	0.045328		HIST1H3F	0.0274156
						APEH	0.0249503					SAMD4B	0.0453393		IFI30	0.0274219
						ADCY2	0.0249689					ZNHIT6	0.0453993		CCNT2	0.0274795
						STAR	0.0250484					TPK1	0.045403		GIGYF2	0.0274903
						SEMA3D	0.0250786					AVL9	0.0454707		ARHGEF39	0.0275578
						DOLK	0.0250843					CHODL	0.045597		SERPINA5	0.0278559
						BAK1	0.0252668					SCD	0.0459277		SRP72	0.0279128
						ZNF12	0.0253175					MMP9	0.0459502		PPIG	0.0280764
						LIX1L	0.0253675					VEGFC	0.0460226		CNTROB	0.0281642
						IL6ST	0.0254296					HSD17B10	0.0460876		PLBD1	0.0281718
						IFI44L	0.0254769					C16orf72	0.046127		MKRN2	0.0281722
						RER1	0.0254781					LRP1	0.0462407		HAUS7	0.028177
						FMR1	0.0254961					CUX1	0.0462507		GATA6	0.0281934
						SEC23A	0.0255871					PHRF1	0.0463208		HEATR6	0.0282027
						MAP4K5	0.0256352					RHOBTB1	0.0466316		GORASP1	0.0282075
						EWSR1	0.0256464					PCGF2	0.0466421		IMMT	0.028255
						SLC3A1	0.0258034					ORAOV1	0.0466466		SHCBP1	0.0283244
						C19orf53	0.0258168					RNF215	0.0466512		ACAP1	0.028328
						RIN2	0.0258672					ANGPTL5	0.0466813		HADHB	0.0283718
						C7orf73	0.0259675					APBA3	0.0466909		IVD	0.0283743
						MGA	0.0260733					COQ8A	0.0466934		MAP2K7	0.0284212
						YWHAZ	0.026091					SYNJ1	0.0467034		NPY5R	0.0285363
						CDC23	0.0261605					GBE1	0.0468692		WBP11	0.0286066
						UBL3	0.0261668					METTL9	0.0471818		WDR46	0.0286134
						GAL3ST4	0.0261875					VWA1	0.0472236		DHX38	0.0286495
						LARGE1	0.0262088					GTPBP2	0.0472386		SRP68	0.0287851
						PDP1	0.0262521					METTL24	0.0473285		COX18	0.0288222
						PLVAP	0.0263119					PRPSAP1	0.0473384		PNN	0.0288356
						ACTG1	0.026461					TMEM126B	0.047543		HSD3B1	0.0289293
						PMEPA1	0.0265576					ANXA6	0.0476089		F5	0.0291127
						SLC22A17	0.0266538					DPH7	0.0476482		CDKL4	0.0291135
						AKAP12	0.0267864					SGCE	0.0477414		CCDC9	0.0291932
						THRB	0.0268318					MAP4K5	0.0477921		ZDHHC14	0.0292424
						IFI6	0.0268667					RETREG3	0.0478168		KLHL22	0.0292492
						MYH11	0.0268794					NRIP3	0.0478288		FAM89B	0.0294535
						COQ10A	0.0269386					ABL1	0.0478345		COPS6	0.0295001
						CCPG1	0.026942					BCAT2	0.0479515		HSD17B8	0.0295767
						ZC3H13	0.0270155					MICAL3	0.0479536		SRPK1	0.0295799
						ZSCAN2	0.0270543					RALY	0.0480371		CREBL2	0.0296129
						FMNL2	0.0270848					TRAF7	0.048116		USP39	0.0296936
						POC5	0.02709					MXRA8	0.0481769		ACTR3	0.0297134
						ZFP36L1	0.0271402					ZNF3	0.0483403		TCAF1	0.0297439
						PGM2	0.0271442					ADCY3	0.0483886		DGCR8	0.0297739
						KLHL13	0.0271865					AMACR	0.0483992		ZBTB8A	0.0298259
						NFKB2	0.0272273					TPM1	0.048451		RNASEL	0.0298919
						PARP1	0.0272512					AKTIP	0.0484674		RNF25	0.0300154
						COX4I1	0.0272718					FLNB	0.0485716		PEX16	0.0300876
						ESM1	0.0273652					DLG1	0.0487421		KIF22	0.0300956
						GNPAT	0.0273821					COL14A1	0.048892		HIST2H2BF	0.0301338
						VCP	0.0274129					TRAP1	0.049069		MKNK2	0.030137
						CACHD1	0.0274229					MESD	0.0491612		ANKRD50	0.0301784
						ZNF3	0.0274233					ZSCAN2	0.0492985		PLPP1	0.0301926
						FBLN1	0.027434					ZNF300	0.0493238		DYNC1LI2	0.030217
						GULP1	0.0274938					ISG15	0.0493672		ADH5	0.0302245
						MARF1	0.0275188					CNNM4	0.0493804		UBL3	0.0303907
						WBP2	0.0275239					EMP2	0.0495567		MLLT1	0.0304701
						ZNF205	0.0275411					HNMT	0.0496611		PRCC	0.0304878
						CTTNBP2NL	0.0277044					CYP51A1	0.0496614		HIST1H3D	0.0305031
						FUCA1	0.0277192					INHA	0.0497285		NELFA	0.0305068
						EVC2	0.0277779					GAS7	0.0497557		APCDD1	0.0305154
						RND2	0.0278558					SUFU	0.0498775		CCDC150	0.0305396
						KAT5	0.0278765					SGTB	0.0499028		SMARCC1	0.0306009
						SHPRH	0.0280825								GPX3	0.0307045
						ADAM9	0.0280864								APBB3	0.0307676
						FURIN	0.0281032								FANCD2	0.0308354
						MOB1B	0.0281985								FAM118A	0.030856
						BCLAF1	0.0281986								CDK9	0.0308953
						PRMT9	0.0282797								SDF4	0.0309537
						PRPF31	0.0284493								SASS6	0.0309723
						MPHOSPH8	0.0288027								MBIP	0.0310038
						IDE	0.0288916								DNMT3A	0.0310078
						SLC38A10	0.029005								CYBRD1	0.0311664
						GRIA3	0.0290139								SLC39A8	0.0312829
						OSGIN2	0.0290386								ITFG1	0.0312891
						EXOSC2	0.029041								HUS1	0.0313111
						ZNF821	0.0290862								PRRG2	0.0313322
						GUSB	0.0291348								NUP88	0.0313402
						DHX57	0.0292266								KCNG3	0.0315816
						TSSC4	0.0292698								SLAIN2	0.0316018
						ZNF106	0.0292785								ZNF207	0.0316167
						C3AR1	0.0292798								PRPSAP2	0.0316227
						COQ6	0.0293241								MAPK3	0.031628
						RASSF8	0.0294884								MRO	0.0248847
						ABI2	0.0295675								COX6B1	0.0317107
						HFE	0.0295882								ZNF326	0.0318429
						PPP1R1A	0.029622								RACGAP1	0.031908
						KIAA2013	0.0296265								PRNP	0.0319452
						DECR1	0.0297369								C1R	0.0319682
						EPB41L1	0.0297856								ADAMTSL3	0.0320362
						CCDC148	0.0298544								C8orf82	0.0320406
						RPL37	0.0299729								FOXJ3	0.0320748
						GPRIN3	0.0300334								FGF12	0.0321302
						BROX	0.0300404								SLC30A4	0.0321516
						TBC1D19	0.0300951								LRRN2	0.0321796
						PBX1	0.0301024								TMEM205	0.0322045
						ATP5A1	0.0301214								PUS1	0.0322554
						SEC22A	0.0301754								LMF2	0.0322887
						SAPCD1	0.0302305								CHTF8	0.0323836
						PDGFRB	0.0302315								PDK1	0.0324292
						MIGA2	0.0303377								MED1	0.032639
						TUBGCP2	0.0304383								ZBTB9	0.0326712
						CEP290	0.0305082								CACHD1	0.0326815
						CLEC2B	0.0305309								LPAR3	0.0327633
						ADI1	0.0305423								ABT1	0.0328002
						DOPEY1	0.0305743								PCBD2	0.0328778
						FLVCR1	0.0306009								ZBTB7B	0.0329367
						PLSCR4	0.0306681								DENND6B	0.0329662
						MOSPD1	0.0307044								PTX3	0.0330106
						ANXA1	0.0307642								EREG	0.0331071
						FBXW7	0.0307992								NCKAP5L	0.0331132
						COMMD6	0.0308939								KNSTRN	0.0332102
						PAAF1	0.0309327								COL27A1	0.0332532
						SNRPA	0.0311721								FGF7	0.0332609
						FAM172A	0.0312856								NUCB1	0.0333097
						NPY1R	0.0312994								APOM	0.0334121
						ERLEC1	0.0313397								DDX19B	0.0334813
						PLD3	0.0314445								EIF2A	0.0335048
						ATP6V1D	0.031471								MERTK	0.0335327
						CCDC9	0.0315168								RAB1A	0.0335452
						MGAT4A	0.0315197								ZFP1	0.0335785
						ACVRL1	0.0316044								CLDN1	0.0335971
						C5orf34	0.0316317								TERF2	0.0336152
						SAMD14	0.0316908								SGO2	0.0336405
						TSPYL2	0.0317434								FAM160B2	0.0336555
						MAP1B	0.0317601								CCDC18	0.0336597
						BUD13	0.0318251								CCL26	0.0336629
						ZMPSTE24	0.0319553								RP9	0.03388
						ANKFY1	0.0319839								PRKAR2A	0.0338824
						ENDOG	0.0319869								SLMAP	0.0338846
						TMEM43	0.031993								TOB1	0.0339059
						G3BP2	0.0297652								RPL37	0.0339179
						SH3GL3	0.0320417								CEP295	0.033936
						ADAMTS1	0.0321282								EIF1	0.0339516
						TMEM131L	0.032164								YIPF1	0.0339626
						NEK9	0.0323173								MLLT3	0.0339627
						QKI	0.0323448								CUL1	0.0339908
						CAMK1	0.0324083								HNRNPH1	0.0340139
						MPZL2	0.0324603								ZXDC	0.0341834
						MOB1A	0.0324819								DDHD2	0.0342034
						SAMD9	0.0324886								PCGF6	0.0342606
						RSF1	0.0325643								C20orf194	0.0342606
						CCNH	0.0325759								ZNF189	0.0344133
						TRMT13	0.0326135								KIF20A	0.0344199
						GNGT1	0.0326208								AGTPBP1	0.0344223
						MRPS35	0.0326414								CAB39L	0.0344441
						CRTAP	0.0326982								MPHOSPH8	0.0344517
						CWC25	0.032854								NDC80	0.0344781
						CEP250	0.0329324								ROR2	0.034492
						PLOD3	0.0331314								GALNT16	0.034493
						KMT2E	0.0331455								PCGF2	0.0345909
						NRBP2	0.0331491								RUVBL2	0.0346459
						GSPT2	0.0331565								CLIC2	0.0346491
						TOMM6	0.0331694								RECQL	0.0346752
						VSIG10	0.0332736								ADPRH	0.0346837
						USP10	0.0334497								ASPM	0.0347279
						SMC1A	0.0334859								SFPQ	0.0347311
						S100PBP	0.0335045								TRAP1	0.03481
						GADD45GIP1	0.0335093								SYNE3	0.0348274
						KIDINS220	0.0335258								ATP6AP1	0.034931
						DYNC2LI1	0.0335453								LPCAT2	0.0350705
						GLG1	0.0336461								ADAM28	0.0350757
						RGS4	0.0336998								HADHA	0.0351138
						TTC23	0.0338029								PDPK1	0.0351295
						FOS	0.0338186								TNFAIP8L3	0.0351469
						TMEM258	0.033823								PCID2	0.0352113
						POLB	0.0338537								NSF	0.0352145
						FBXO4	0.0339638								RLF	0.0352177
						CD163	0.0340005								RBAK	0.0352486
						RHEB	0.0340831								AMDHD1	0.0352845
						IL13RA1	0.034091								SPIN1	0.0353589
						TMEM176B	0.0341772								EDRF1	0.0355454
						ADSSL1	0.0342365								BRPF1	0.0357206
						VGLL4	0.0342639								MAPK13	0.0357283
						CLK3	0.0343018								FBP1	0.0357353
						SOS2	0.0343301								BCLAF1	0.0357996
						ECH1	0.0344106								KMT5C	0.0358082
						PADI6	0.0344109								C16orf72	0.0358297
						SEMA6A	0.0345345								PIAS4	0.0358333
						RBMS2	0.0345792								SAFB2	0.0358617
						PDZD11	0.0348282								EIF4ENIF1	0.0359181
						APOA1	0.0348388								MIER2	0.0359222
						SF3B2	0.0349074								POSTN	0.0447941
						PPIC	0.034917								TRAM2	0.0359524
						CENPJ	0.0349277								SBSPON	0.0359804
						TMEM59	0.0349428								CRABP2	0.036029
						SEC11C	0.0350013								B3GALT2	0.0360456
						PSMC5	0.0350415								RBM23	0.0360559
						AMDHD1	0.0351137								RTN3	0.0360576
						AQR	0.0351885								GTF3C2	0.0360777
						EXPH5	0.0352477								MASP1	0.0360911
						KCTD20	0.0352951								APEH	0.0361186
						EXOC8	0.0354006								RTF1	0.0362007
						CUL2	0.0354872								NAA16	0.0362125
						DEFB112	0.035704								FHL1	0.0362715
						HTATIP2	0.0357322								PAN3	0.0362957
						SASS6	0.0357707								TALDO1	0.036298
						LCORL	0.0358075								RNF128	0.0364431
						WSB2	0.0358267								BCAM	0.0365466
						ARMCX3	0.0359244								EFNB3	0.0365719
						RNF144A	0.0359439								KNTC1	0.0366079
						ATOX1	0.0359713								WDR33	0.0366309
						PELP1	0.0360367								OGFOD1	0.0366427
						TLK1	0.0360432								ENTPD4	0.0366777
						ZNF605	0.0360584								ITGB3BP	0.0367656
						CDK5RAP3	0.0360875								COQ5	0.036779
						TNFSF12	0.0360983								KLHL2	0.0367974
						CPXM2	0.0362727								G3BP2	0.0367978
						EPRS	0.0363184								EPHA5	0.0368785
						RIF1	0.0363465								KIF2C	0.0368816
						SMIM14	0.036422								PCSK1	0.0368963
						PSMD1	0.03652								CPSF6	0.0370856
						MTF2	0.0365492								KHDRBS1	0.0371329
						IP6K2	0.0365963								SNRNP40	0.0371926
						NIPBL	0.0366011								DLG4	0.0374384
						TTC17	0.036791								TADA1	0.0374759
						TIMP2	0.036836								ADAP2	0.0374947
						CEP112	0.0368629								TAF6L	0.037507
						NMRAL1	0.0368687								ATF4	0.0375192
						ZFP90	0.0368734								OCRL	0.037523
						ESR1	0.0369299								FGFR1OP	0.0375419
						PAPOLB	0.00294066								MBTPS2	0.0375491
						PLEKHA2	0.0369753								CLEC3B	0.0375991
						MAP2	0.0369906								METTL9	0.0376466
						SLC25A20	0.037131								PTBP1	0.0376576
						PGP	0.0372029								BUB1B	0.0377502
						CYP11A1	0.0373218								MRPL39	0.0378073
						FANCM	0.0373268								BLOC1S1	0.0378075
						PDPK1	0.0373625								CBX1	0.0378856
						KLHL2	0.0375018								LUC7L	0.0379055
						DOC2B	0.0375163								POLQ	0.0380091
						TMEM147	0.0375554								AJAP1	0.0380718
						RNASEK	0.0375761								SP110	0.0380736
						PGGT1B	0.0376127								PMEPA1	0.0380844
						PPP1R21	0.0376712								LGALS3	0.0381273
						SETD2	0.0377604								AGL	0.0381931
						NDUFS1	0.0377802								RBM25	0.03822
						TCTN3	0.0378268								SMAD3	0.0382217
						DAPK2	0.0378364								SMIM14	0.0384018
						HLF	0.0379572								ZSCAN2	0.0384334
						ATRAID	0.0379949								NPY1R	0.0385201
						SEMA5A	0.0380079								CENPF	0.0385491
						CCDC117	0.0381029								LDB3	0.0386703
						CYP7A1	0.0381175								CCAR1	0.0387743
						SERPINA5	0.038163								POLR3A	0.0388617
						PSMC4	0.0381956								AGAP3	0.038883
						PLAU	0.0382383								RBKS	0.0389731
						NDC1	0.0382847								USP12	0.0389807
						SMYD5	0.0383924								CNOT2	0.0389835
						PDK2	0.0384295								SMARCE1	0.039008
						CSRNP2	0.0384492								ING4	0.0390087
						TTC21B	0.0384873								FECH	0.039012
						NRBF2	0.038556								MAD2L1	0.0390582
						ZFP3	0.0385837								SRGAP1	0.0391227
						SSTR2	0.0387133								PLOD2	0.0391252
						ST6GALNAC6	0.0387981								S100PBP	0.0391398
						EHBP1L1	0.0388417								OXSR1	0.0391648
						NHP2	0.0388877								RBM15B	0.0391818
						CCDC30	0.0389293								GADD45GIP1	0.0393462
						SSBP2	0.0389487								TUBE1	0.0393626
						IRF3	0.0390492								ERCC1	0.039387
						RBM22	0.0390513								RBM14	0.0394253
						SF3B5	0.0392239								NDC1	0.0394331
						PPP2R1A	0.0392277								NDUFA8	0.03944
						MSMB	0.0392424								RPL29	0.0396072
						TFF2	0.0392697								CD200	0.0396304
						SELENOT	0.0393404								ATF2	0.0397375
						ATR	0.0393782								KIF18A	0.0398101
						MRPS11	0.0394214								LRCH3	0.0398164
						USF2	0.0395544								GNGT2	0.0398269
						VWA8	0.0395551								PRPF4B	0.0399041
						ANAPC4	0.0396738								SSFA2	0.0399546
						MANBA	0.0396748								MMP15	0.040104
						MRM1	0.0396927								RNFT2	0.0401435
						KIAA0232	0.0397816								BCL7B	0.0401524
						YTHDC2	0.0397961								GTF3C6	0.0402082
						PLAA	0.0398012								SEC11C	0.0402402
						PREX2	0.039813								FASTK	0.0402494
						HIGD1B	0.0398261								NRBP2	0.040282
						KHDRBS1	0.0398634								NAP1L5	0.0403154
						COL14A1	0.0398962								MMACHC	0.0403691
						CCL21	0.0399312								PYGL	0.0404043
						SLC7A6OS	0.0400119								UBAC2	0.0404154
						LMAN2	0.0400218								MRPS22	0.0405207
						KIAA1109	0.0400492								CPSF7	0.0405284
						PLA2G7	0.0400535								SART3	0.0405723
						PSMA5	0.04006								ACADVL	0.0406509
						STK24	0.0400796								PHOSPHO2	0.0406663
						SEC23B	0.0401194								CDK5RAP2	0.0408022
						TCTN2	0.0401226								PREX2	0.0408173
						ZNF22	0.0401427								HNRNPH3	0.0409396
						UBE2I	0.0401903								C7	0.0409763
						GOLGA4	0.0402375								TBC1D16	0.0410729
						RAB5B	0.0402513								EPB41L1	0.0411011
						NDUFS3	0.0402528								ZNF12	0.0413837
						TIMMDC1	0.040283								CYP11A1	0.041417
						ST3GAL1	0.0403045								CERS2	0.0414439
						FAM208A	0.0403172								PIP5K1A	0.041461
						UNC119B	0.0403258								NUSAP1	0.0415107
						CDC73	0.0405207								C11orf54	0.0415453
						ENPP2	0.0406119								DEPDC1B	0.0416289
						RBM19	0.0407108								OTUD4	0.0416661
						WNT5A	0.0407326								CHD1L	0.0416849
						NUP50	0.0407565								FDXR	0.041703
						HDLBP	0.0407933								ABI2	0.0417714
						PSKH1	0.0407993								RBM15	0.0418836
						TSPAN15	0.0408134								ZMYM1	0.0419218
						DAB2IP	0.0408442								CRYBB1	0.0420563
						ATG4C	0.0410266								UBXN4	0.0420641
						TRIM41	0.041041								NDFIP2	0.0420818
						ISM1	0.0410982								RBMX	0.0421818
						PDZRN3	0.0412239								A2M	0.0422113
						TRAPPC6B	0.0414443								MKI67	0.0422651
						TANC2	0.0414485								MRPL42	0.0422684
						MIEN1	0.0414487								RBM6	0.0423126
						ADPRM	0.0416369								PURB	0.042387
						HSF2	0.0416797								EEA1	0.042467
						JMJD8	0.0417394								BCAT2	0.0425147
						RCAN2	0.0417436								PHF10	0.0425454
						MRC1	0.041748								AP4E1	0.0426084
						TTC26	0.0418561								SLC9B2	0.0426181
						FAM208B	0.0419533								ITGA1	0.0426264
						BBS7	0.0420021								GMDS	0.0426559
						ZMYM1	0.0420149								PYGB	0.0426565
						FBXO25	0.0420502								ISYNA1	0.0427095
						PGLS	0.042106								TRAPPC6B	0.0427371
						CRTC3	0.0421247								USP19	0.0427479
						ISLR	0.0421437								AP5M1	0.0427845
						SLC30A4	0.0422534								IPMK	0.0428319
						SPCS3	0.0422658								TBC1D17	0.0428324
						OCIAD2	0.0423166								ARMC8	0.0428692
						AVEN	0.0423202								TCF21	0.0430008
						RAB9A	0.042322								MSTO1	0.043051
						ADAMTS2	0.0424079								MAP4K3	0.0430797
						MR1	0.0424442								EMB	0.0431378
						MASP1	0.0424829								LSM2	0.0431408
						SMCO4	0.0426115								PECR	0.0432542
						CYTH3	0.0426323								TATDN1	0.0433036
						AATF	0.0426428								LRRCC1	0.0434117
						RCBTB2	0.0426887								INCENP	0.0434162
						PNRC1	0.0426989								CEP95	0.0434163
						PITPNB	0.0428078								RPS26	0.0434559
						C16orf72	0.0430209								ZNF646	0.043467
						TRAF1	0.043039								TIMM21	0.0434805
						MLLT3	0.0430759								PON2	0.0435178
						ARID4A	0.0431108								STAT4	0.043569
						TSPAN12	0.0431828								IFT22	0.0436005
						ARL6IP5	0.0432646								GMPR2	0.0436019
						BRD1	0.0432745								RMDN2	0.0436465
						RYBP	0.0433188								PTPMT1	0.0436698
						RNF111	0.0433243								CRAMP1	0.0437218
						QRICH1	0.0434088								ADNP2	0.0437338
						EARS2	0.0435422								HINFP	0.0438643
						CDKL4	0.0436489								CKAP2L	0.0438905
						IDH1	0.0436966								CCND3	0.0439234
						NOVA1	0.0437246								TSC2	0.0439712
						PIAS1	0.0437296								POLDIP3	0.0440008
						NDUFV1	0.0437693								PTHLH	0.0440236
						NTAN1	0.0437698								CD1D	0.0440768
						C4orf47	0.0437942								GABBR1	0.0442377
						AGO3	0.0438721								CANX	0.0442474
						EMC3	0.0438936								AMPD2	0.044294
						PECR	0.0440769								ARIH2	0.0443005
						CCSER1	0.0441279								MSANTD3-TMEFF1	0.044377
						KLHL3	0.0441375								ING2	0.0445195
						GPAM	0.0441379								ARRDC3	0.0445243
						ADAMDEC1	0.0442471								PRPF38A	0.044591
						USP37	0.0442481								RUSC1	0.0446097
						UBXN4	0.0443053								ZNF454	0.0447085
						FAM129A	0.0443574								SVEP1	0.0117847
						ARF3	0.0443624								MTCP1	0.0448165
						C18orf54	0.0443832								FOXP1	0.0448395
						ASPM	0.0445236								PTGR1	0.0449151
						STK16	0.0445857								RIT1	0.0449175
						ZNF84	0.0446422								CFI	0.0449548
						COX15	0.0446509								SNRPD3	0.0450265
						ATP5B	0.0446951								CKAP5	0.045109
						ADAM15	0.0447271								ZBTB17	0.0452369
						SNX11	0.0448091								EXD3	0.0452668
						MID1IP1	0.0448116								PDZD8	0.0452878
						ADGRG6	0.0448333								CASP9	0.04533
						UST	0.0449052								LARGE1	0.0453762
						SUOX	0.0451628								SUV39H1	0.0454046
						ANLN	0.0452299								ITGA9	0.045407
						SLC25A27	0.0454805								ACD	0.0454499
						MIER2	0.0454833								TM7SF3	0.0454574
						TNPO3	0.0454902								SELENOT	0.0455694
						DNMT3A	0.0455002								ARID5B	0.0456473
						MTERF4	0.0455872								TBCB	0.0456594
						FAM76B	0.0456131								RPS6	0.0456634
						COL3A1	0.0456517								SLITRK1	0.0457405
						PLEKHA4	0.0456661								PRUNE2	0.0458043
						KIF5B	0.0456817								DCHS1	0.0458879
						RAPGEF4	0.0458413								NCALD	0.0459201
						TBC1D4	0.0458568								FGL1	0.0459466
						DUSP23	0.0458681								ACAP2	0.0459601
						SIN3A	0.0459339								ECT2	0.0460049
						RBMX	0.0460707								ZNF513	0.0460219
						STK19	0.0461219								ZNF268	0.0461606
						TBC1D17	0.046129								NUP50	0.0462165
						DHX38	0.0461521								FDX1	0.0462652
						CORIN	0.0461966								CHAF1A	0.0462708
						ZNF839	0.0462068								LMBRD2	0.046275
						THUMPD3	0.0462201								PLA2G7	0.0463891
						NTMT1	0.0462467								ATP11A	0.0464017
						CWC27	0.0462469								TTC37	0.0464527
						AZIN1	0.0462611								DVL2	0.0465823
						RHBDL2	0.0463935								TF	0.0466539
						GMCL1	0.0464875								PLEK	0.0467854
						SLC35A3	0.046604								MBLAC1	0.0468305
						SENP1	0.0466749								SFSWAP	0.046898
						GRB10	0.0467004								TNFSF18	0.0469647
						CKS2	0.0467336								STX5	0.0469829
						JCAD	0.0467539								RNF2	0.047018
						BMPR1A	0.0468679								TMEM51	0.0470595
						GUCY2C	0.0470091								RYBP	0.04722
						EPHB3	0.0470222								ST6GAL1	0.0473799
						ZNF292	0.0471635								RASSF3	0.0474417
						SDF4	0.0471793								FERMT2	0.0474948
						SDHB	0.047236								EHMT2	0.0475638
						CCDC51	0.0472505								CCHCR1	0.0476011
						CERS4	0.0472932								PIAS3	0.0476365
						SCAND1	0.0473131								NUDT12	0.0476568
						IL13RA2	0.0473282								TIMP2	0.0478753
						PARP10	0.0474094								GTF3C3	0.0480852
						HSD3B1	0.0474372								GOT1	0.0480939
						PON2	0.0474379								REL	0.048172
						JMJD1C	0.0474504								SCARA5	0.0482055
						PRICKLE1	0.0474878								TSPAN2	0.0482411
						MX1	0.0474886								TRUB1	0.048303
						HSCB	0.0475763								AK2	0.0483617
						SMPD1	0.0476262								ZEB1	0.0484123
						YME1L1	0.0476272								TC2N	0.0485096
						BSG	0.0476476								ETFDH	0.048536
						PSPH	0.0476581								CTH	0.0485361
						NPTX2	0.0477603								GINS3	0.048549
						THEM4	0.0477759								RSRC2	0.0486323
						AES	0.0478442								FNBP4	0.0487151
						MARS	0.047916								MIS18BP1	0.048721
						HACD2	0.0480293								NUP153	0.0487484
						BOD1L1	0.0480718								WASF3	0.0488727
						ANKRD12	0.0481607								TTC23	0.0489062
						LRRC8B	0.0481745								MRPS18A	0.0489831
						LPAR1	0.0482707								FN3K	0.0490419
						NADK	0.0484036								PKN3	0.049081
						RAP1GDS1	0.0484502								LOX	0.0491796
						CHML	0.048454								CWF19L2	0.0493042
						CDKL5	0.0484593								PHACTR2	0.0494444
						ALKBH7	0.0486415								MXRA8	0.0494905
						CNPY3	0.048784								RIN2	0.0494952
						DDX42	0.0488134								MAPK7	0.0495408
						WASF3	0.0488796								ZNF202	0.0495504
						RAI14	0.0488816								ZNF605	0.0496345
						GOLGB1	0.0489457								CCNB2	0.0497986
						CDK13	0.0490253								TLN2	0.0498032
						DHX33	0.04903								DNAJC27	0.0498078
						C15orf61	0.0490519								MGP	0.0498093
						PCOLCE2	0.049163								FCGRT	0.0498237
						CCNI	0.049288								HIST1H3A	0.0498592
						LPGAT1	0.0492939								UBE2C	0.0498605
						KIF20A	0.0493098								RIC1	0.0498702
						PNPO	0.0493602								PGK1	0.0498978
						TAF2	0.0493612								TIMP1	0.0499415
						HSDL1	0.049449								TMEM141	0.0499752
						COQ9	0.049461
						RETREG3	0.0495223
						SCAI	0.0495784
						LTBP3	0.0496082
						PHC3	0.0496554
						ADAMTS3	0.0496579
						GNB3	0.0496816
						PINK1	0.0497248
						HSP90B1	0.049761
						ZCCHC9	0.0498603
