# Supplementary material for: Identification of hub genes associated with follicle development in multiple births sheep by WGCNA
Source: Front Vet Sci. 2022 Dec 19;9:1057282. doi: 10.3389/fvets.2022.1057282 (PMC9806849; doi:10.3389/fvets.2022.1057282)
Supplement: Supplementary file 3 [file Table_3.XLSX]

## Sheet: Sheet1
Table s3:List of differential lncRNAs in different comparison groups
lncRNA_Qira_E_vs_Qira_D			lncRNA_Qira_E_vs_Qira_M			lncRNA_Qira_E_vs_Qira_P			lncRNA_Qira_M_vs_Qira_D			lncRNA_Qira_M_vs_Qira_P			lncRNA_Qira_P_vs_Qira_D
lncRNA_ID	pvalue		lncRNA_ID	pvalue		lncRNA_ID	pvalue		lncRNA_ID	pvalue		lncRNA_ID	pvalue		lncRNA_ID	pvalue
LNC_010801	6.27507e-05		LNC_010801	3.16178e-06		LNC_010453	0.000528825		LNC_000702	6.00244e-05		LNC_001803	0.00584649		LNC_006453	0.00799175
LNC_009928	0.000721234		LNC_010800	0.00264414		LNC_001263	0.00237006		LNC_007794	0.00529268		LNC_008149	0.00654947		LNC_011176	0.0113428
LNC_010800	0.00329022		LNC_001805	0.00414107		LNC_011056	0.00296828		LNC_001803	0.0076759		LNC_005985	0.0133477		LNC_000498	0.0116376
LNC_010453	0.011013		LNC_001803	0.00600087		LNC_003848	0.00502149		LNC_000379	0.00802541		LNC_001804	0.0137037		ENSOART00000026546	0.0139492
LNC_001766	0.0118789		LNC_006555	0.00927461		LNC_006256	0.00710269		LNC_007377	0.0367122		LNC_005986	0.0152357		LNC_011250	0.014076
LNC_000332	0.0212156		LNC_009928	0.00971466		LNC_011070	0.0103601		LNC_006103	0.0430357		LNC_011188	0.0158412		LNC_003155	0.0217506
LNC_011583	0.0275959		LNC_010106	0.0115458		ENSOART00000026546	0.0182161		LNC_009162	0.0431871		LNC_008534	0.0183043		LNC_007417	0.0271511
LNC_005683	0.0291348		LNC_010968	0.0145701		LNC_007963	0.0199364		LNC_001070	0.0473508		LNC_010475	0.0198932		LNC_008805	0.0295622
LNC_000323	0.0421304		LNC_004814	0.016648		LNC_003284	0.0206814		LNC_003256	0.0480089		LNC_003848	0.0201499		LNC_008087	0.0297442
LNC_005765	0.0434761		LNC_007794	0.0218204		ENSOART00000023480	0.0231603		LNC_011131	0.0482844		LNC_000840	0.0205099		LNC_010607	0.0319252
LNC_010916	0.0441206		LNC_001804	0.0230187		LNC_005402	0.0239374					LNC_007963	0.0277718		LNC_011809	0.0374022
LNC_000333	0.0445066		LNC_004017	0.0256911		LNC_005669	0.0240697					LNC_006429	0.0277981		LNC_001763	0.0382249
LNC_002378	0.0481526		LNC_006429	0.0301723		LNC_003155	0.0264711					LNC_001263	0.0278081		LNC_011070	0.0416549
LNC_011381	0.0487463		LNC_006648	0.0346266		LNC_001917	0.029643					LNC_000586	0.0463071		LNC_006102	0.0462778
			LNC_008562	0.0350534		LNC_003443	0.0314352					LNC_002035	0.0469316		LNC_000540	0.0467328
			LNC_004592	0.0352182		LNC_010916	0.0320934					LNC_007528	0.0473731		LNC_010939	0.0468471
			LNC_005683	0.0484603		LNC_007612	0.0322032								LNC_001917	0.0475303
			LNC_003256	0.0492748		LNC_009395	0.0336583								LNC_003347	0.0488541
						LNC_006555	0.0370872
						LNC_002856	0.0378281
						LNC_003367	0.0450014
						LNC_000078	0.0453225
						LNC_004814	0.0472041
						LNC_001763	0.0497056
