# Supplementary material for: Identification of hub genes associated with follicle development in multiple births sheep by WGCNA
Source: Front Vet Sci. 2022 Dec 19;9:1057282. doi: 10.3389/fvets.2022.1057282 (PMC9806849; doi:10.3389/fvets.2022.1057282)
Supplement: Supplementary file 4 [file Table_4.XLSX]

## Sheet: Sheet1
Table s4: DELncRNAs target genes
lncRNA_ID	mRNA_ID	mRNA_Gene_Id	mRNA_Gene_Symbol
LNC_007377	ENSOART00000021172	ENSOARG00000019441	RHOB
LNC_006429	ENSOART00000019645	ENSOARG00000018042	KNDC1
LNC_006429	ENSOART00000018738	ENSOARG00000017206	CFAP46
LNC_006429	ENSOART00000019437	ENSOARG00000017864	ADGRA1
LNC_006429	ENSOART00000019988	ENSOARG00000018365	PAOX
LNC_007528	ENSOART00000014074	ENSOARG00000012948	FHL2
LNC_007528	ENSOART00000014123	ENSOARG00000012991	GPR45
LNC_007528	ENSOART00000014111	ENSOARG00000012977	TGFBRAP1
LNC_007528	ENSOART00000014137	ENSOARG00000013000	MRPS9
LNC_007528	ENSOART00000014083	ENSOARG00000012959	C2orf49
LNC_003155	ENSOART00000002053	ENSOARG00000001906	BUD13
LNC_003155	ENSOART00000002803	ENSOARG00000002586	APOA1
LNC_003155	ENSOART00000002410	ENSOARG00000002233	APOA5
LNC_003155	ENSOART00000002726	ENSOARG00000002515	APOC3
LNC_003155	ENSOART00000003424	ENSOARG00000003139	SIK3
LNC_003155	ENSOART00000002622	ENSOARG00000002419	APOA4
LNC_003155	ENSOART00000002227	ENSOARG00000002067	ZPR1
LNC_007417	ENSOART00000021773	ENSOARG00000019997	RAB1A
LNC_007417	ENSOART00000021778	ENSOARG00000020001	CEP68
LNC_007417	ENSOART00000021782	ENSOARG00000020004	SLC1A4
LNC_000702	ENSOART00000020591	ENSOARG00000018908	FNDC7
LNC_000702	ENSOART00000020541	ENSOARG00000018862	FAM102B
LNC_000702	ENSOART00000020629	ENSOARG00000018946	STXBP3
LNC_000702	ENSOART00000020574	ENSOARG00000018893	HENMT1
LNC_000702	ENSOART00000020580	ENSOARG00000018899	PRPF38B
LNC_006103	ENSOART00000007045	ENSOARG00000006482	KCTD21
LNC_006103	ENSOART00000006955	ENSOARG00000006396	USP35
LNC_006102	ENSOART00000006830	ENSOARG00000006276	NARS2
LNC_006555	ENSOART00000005046	ENSOARG00000004638	ZNF407
LNC_006555	ENSOART00000004956	ENSOARG00000004555	TSHZ1
LNC_006555	ENSOART00000004965	ENSOARG00000004562	ZADH2
LNC_010607	ENSOART00000003410	ENSOARG00000003148	ZBTB2
LNC_010607	ENSOART00000003378	ENSOARG00000003112	AKAP12
LNC_010607	ENSOART00000003456	ENSOARG00000003181	RMND1
LNC_010607	ENSOART00000003377	ENSOARG00000003112	AKAP12
LNC_010607	ENSOART00000003556	ENSOARG00000003278	CCDC170
LNC_010607	ENSOART00000003559	ENSOARG00000003278	CCDC170
LNC_010607	ENSOART00000003505	ENSOARG00000003234	ARMT1
LNC_002035	ENSOART00000011303	ENSOARG00000010392	TMEM51
LNC_002035	ENSOART00000011118	ENSOARG00000010217	FHAD1
LNC_001070	ENSOART00000003165	ENSOARG00000002923	TIPARP
LNC_008562	ENSOART00000008516	ENSOARG00000007819	CALD1
LNC_008562	ENSOART00000008398	ENSOARG00000007716	BPGM
LNC_008562	ENSOART00000008511	ENSOARG00000007819	CALD1
LNC_000323	ENSOART00000017910	ENSOARG00000016446	RBM11
LNC_000323	ENSOART00000017932	ENSOARG00000016465	LIPI
LNC_000323	ENSOART00000017931	ENSOARG00000016465	LIPI
LNC_009162	ENSOART00000007054	ENSOARG00000006489	RFX2
LNC_009162	ENSOART00000007271	ENSOARG00000006684	RANBP3
LNC_009162	ENSOART00000007495	ENSOARG00000006893	CAPS
LNC_009162	ENSOART00000007109	ENSOARG00000006541	LONP1
ENSOART00000026546	ENSOART00000017787	ENSOARG00000016334	WT1
LNC_004017	ENSOART00000004598	ENSOARG00000004210	NOS1
LNC_004017	ENSOART00000003886	ENSOARG00000003569	KSR2
LNC_010475	ENSOART00000007064	ENSOARG00000006499	FILIP1
ENSOART00000023480	ENSOART00000017787	ENSOARG00000016334	WT1
LNC_007612	ENSOART00000017754	ENSOARG00000016306	HOXC8
LNC_007612	ENSOART00000017771	ENSOARG00000016319	HOXC9
LNC_007612	ENSOART00000017743	ENSOARG00000016296	HOXC6
LNC_007612	ENSOART00000017721	ENSOARG00000016271	HOXC4
LNC_007612	ENSOART00000017792	ENSOARG00000016342	HOXC11
LNC_007612	ENSOART00000017783	ENSOARG00000016331	HOXC10
LNC_007612	ENSOART00000017733	ENSOARG00000016284	HOXC5
LNC_007612	ENSOART00000017801	ENSOARG00000016352	HOXC12
LNC_007612	ENSOART00000017813	ENSOARG00000016363	HOXC13
LNC_010453	ENSOART00000004390	ENSOARG00000004039	RGS17
LNC_010453	ENSOART00000004314	ENSOARG00000003968	FBXO5
LNC_010453	ENSOART00000004389	ENSOARG00000004039	RGS17
LNC_010453	ENSOART00000004345	ENSOARG00000003999	MTRF1L
LNC_005765	ENSOART00000016502	ENSOARG00000015160	ICK
LNC_005765	ENSOART00000016413	ENSOARG00000015083	GSTA4
LNC_005765	ENSOART00000016019	ENSOARG00000014719	TMEM14A
LNC_000078	ENSOART00000009811	ENSOARG00000008998	PATJ
LNC_000078	ENSOART00000009808	ENSOARG00000008998	PATJ
LNC_001263	ENSOART00000017226	ENSOARG00000015818	LMO7
LNC_001263	ENSOART00000017227	ENSOARG00000015818	LMO7
LNC_001263	ENSOART00000017040	ENSOARG00000015659	COMMD6
LNC_005985	ENSOART00000014863	ENSOARG00000013658	TBC1D7
LNC_005985	ENSOART00000015057	ENSOARG00000013835	PHACTR1
LNC_005985	ENSOART00000014803	ENSOARG00000013608	GFOD1
LNC_003443	ENSOART00000009621	ENSOARG00000008839	LRRC55
LNC_003443	ENSOART00000009933	ENSOARG00000009123	P2RX3
LNC_003443	ENSOART00000009834	ENSOARG00000009018	SSRP1
LNC_003443	ENSOART00000009677	ENSOARG00000008882	TNKS1BP1
LNC_005669	ENSOART00000004228	ENSOARG00000003892	KDF1
LNC_005669	ENSOART00000004273	ENSOARG00000003934	NR0B2
LNC_005669	ENSOART00000004211	ENSOARG00000003875	FAM46B
LNC_005669	ENSOART00000004304	ENSOARG00000003955	GPATCH3
LNC_005669	ENSOART00000004302	ENSOARG00000003955	GPATCH3
LNC_005669	ENSOART00000004170	ENSOARG00000003836	SLC9A1
LNC_005669	ENSOART00000004397	ENSOARG00000004043	GPN2
LNC_005669	ENSOART00000004253	ENSOARG00000003907	NUDC
LNC_005669	ENSOART00000004165	ENSOARG00000003836	SLC9A1
LNC_009395	ENSOART00000013368	ENSOARG00000012289	MANBA
LNC_009395	ENSOART00000013194	ENSOARG00000012132	UBE2D3
LNC_009395	ENSOART00000013026	ENSOARG00000011972	SLC9B1
LNC_009395	ENSOART00000013180	ENSOARG00000012122	CISD2
LNC_000540	ENSOART00000019136	ENSOARG00000017587	PDCD1
LNC_000840	ENSOART00000018037	ENSOARG00000016559	ROBO2
LNC_010801	ENSOART00000018298	ENSOARG00000016790	COL14A1
LNC_010800	ENSOART00000018298	ENSOARG00000016790	COL14A1
LNC_008805	ENSOART00000006460	ENSOARG00000005940	DNAJC8
LNC_001803	ENSOART00000006877	ENSOARG00000006320	B4GALNT2
LNC_001803	ENSOART00000007081	ENSOARG00000006509	IGF2BP1
LNC_001803	ENSOART00000006875	ENSOARG00000006320	B4GALNT2
LNC_001803	ENSOART00000007147	ENSOARG00000006576	GIP
LNC_001805	ENSOART00000006877	ENSOARG00000006320	B4GALNT2
LNC_001805	ENSOART00000007081	ENSOARG00000006509	IGF2BP1
LNC_001805	ENSOART00000006875	ENSOARG00000006320	B4GALNT2
LNC_001805	ENSOART00000007147	ENSOARG00000006576	GIP
LNC_001804	ENSOART00000006877	ENSOARG00000006320	B4GALNT2
LNC_001804	ENSOART00000007081	ENSOARG00000006509	IGF2BP1
LNC_001804	ENSOART00000006875	ENSOARG00000006320	B4GALNT2
LNC_001804	ENSOART00000007147	ENSOARG00000006576	GIP
LNC_009928	ENSOART00000021794	ENSOARG00000020017	MEIS2
LNC_005683	ENSOART00000007592	ENSOARG00000006984	SRSF10
LNC_005683	ENSOART00000007627	ENSOARG00000007012	FUCA1
LNC_005683	ENSOART00000007613	ENSOARG00000007000	CNR2
LNC_005683	ENSOART00000007649	ENSOARG00000007033	HMGCL
LNC_003256	ENSOART00000012767	ENSOARG00000011743	MPEG1
LNC_003256	ENSOART00000012619	ENSOARG00000011604	FAM111B
LNC_002856	ENSOART00000009778	ENSOARG00000008978	ZNF607
LNC_002856	ENSOART00000009783	ENSOARG00000008983	ZNF404
LNC_002856	ENSOART00000009793	ENSOARG00000008991	ZNF233
LNC_002856	ENSOART00000009842	ENSOARG00000009036	ZNF227
LNC_002856	ENSOART00000009747	ENSOARG00000008947	KCNN4
LNC_002856	ENSOART00000009799	ENSOARG00000008999	ZNF234
LNC_002856	ENSOART00000009751	ENSOARG00000008951	LYPD5
LNC_002856	ENSOART00000009848	ENSOARG00000009044	ZNF235
LNC_004592	ENSOART00000018953	ENSOARG00000017406	NR2C2
LNC_004592	ENSOART00000019364	ENSOARG00000017791	FGD5
LNC_000379	ENSOART00000020587	ENSOARG00000018906	HHLA2
LNC_000379	ENSOART00000020578	ENSOARG00000018897	IFT57
LNC_000379	ENSOART00000020603	ENSOARG00000018916	MYH15
LNC_000586	ENSOART00000001062	ENSOARG00000000989	C1orf228
LNC_000586	ENSOART00000001030	ENSOARG00000000963	TMEM53
LNC_001766	ENSOART00000011030	ENSOARG00000010137	ASGR1
LNC_001766	ENSOART00000010081	ENSOARG00000009252	ALOX12
LNC_001766	ENSOART00000010461	ENSOARG00000009610	BCL6B
LNC_001766	ENSOART00000010882	ENSOARG00000010000	ASGR2
LNC_001766	ENSOART00000010580	ENSOARG00000009719	SLC16A13
LNC_001766	ENSOART00000010744	ENSOARG00000009867	CLEC10A
LNC_001766	ENSOART00000010706	ENSOARG00000009838	SLC16A11
LNC_001766	ENSOART00000010316	ENSOARG00000009470	RNASEK
LNC_001763	ENSOART00000011030	ENSOARG00000010137	ASGR1
LNC_001763	ENSOART00000010081	ENSOARG00000009252	ALOX12
LNC_001763	ENSOART00000010461	ENSOARG00000009610	BCL6B
LNC_001763	ENSOART00000010882	ENSOARG00000010000	ASGR2
LNC_001763	ENSOART00000010580	ENSOARG00000009719	SLC16A13
LNC_001763	ENSOART00000010744	ENSOARG00000009867	CLEC10A
LNC_001763	ENSOART00000010706	ENSOARG00000009838	SLC16A11
LNC_001763	ENSOART00000010316	ENSOARG00000009470	RNASEK
LNC_010106	ENSOART00000012607	ENSOARG00000011596	NUDT15
LNC_010106	ENSOART00000018502	ENSOARG00000016987	AGGF1
LNC_002378	ENSOART00000005524	ENSOARG00000005070	FOXA2
LNC_003367	ENSOART00000013809	ENSOARG00000012702	THAP12
LNC_003367	ENSOART00000013988	ENSOARG00000012864	EMSY
LNC_003347	ENSOART00000016357	ENSOARG00000015030	RIC3
LNC_003347	ENSOART00000016495	ENSOARG00000015152	TUB
LNC_003347	ENSOART00000016498	ENSOARG00000015152	TUB
LNC_003347	ENSOART00000016612	ENSOARG00000015265	EIF3F
LNC_010916	ENSOART00000016856	ENSOARG00000015495	ZFPM2
LNC_006256	ENSOART00000014221	ENSOARG00000013084	ZWINT
LNC_007963	ENSOART00000022349	ENSOARG00000020518	GGCX
LNC_007963	ENSOART00000022386	ENSOARG00000020549	SFTPB
LNC_007963	ENSOART00000022378	ENSOARG00000020544	C2orf68
LNC_007963	ENSOART00000022382	ENSOARG00000020546	USP39
LNC_007963	ENSOART00000022371	ENSOARG00000020536	VAMP5
LNC_007963	ENSOART00000022376	ENSOARG00000020541	TMEM150A
LNC_007963	ENSOART00000022374	ENSOARG00000020539	RNF181
LNC_001917	ENSOART00000009818	ENSOARG00000009013	LAX1
LNC_001917	ENSOART00000009575	ENSOARG00000008788	KCNT2
LNC_010939	ENSOART00000008726	ENSOARG00000008009	CDH17
LNC_005402	ENSOART00000027069	ENSOARG00000025167	TP-1
LNC_005986	ENSOART00000014863	ENSOARG00000013658	TBC1D7
LNC_005986	ENSOART00000015057	ENSOARG00000013835	PHACTR1
LNC_005986	ENSOART00000014803	ENSOARG00000013608	GFOD1
