# Supplementary material for: Identification of hub genes associated with follicle development in multiple births sheep by WGCNA
Source: Front Vet Sci. 2022 Dec 19;9:1057282. doi: 10.3389/fvets.2022.1057282 (PMC9806849; doi:10.3389/fvets.2022.1057282)
Supplement: Supplementary file 5 [file Table_5.XLSX]

## Sheet: yellow module
Table s5:Central genes within the yellow module
mRNA_Gene_Symbol	MMyellow	Estrus
HIST1H3D	0.968074	0.673307
HIST2H2BF	0.854104	0.636414
HIST1H2AH	0.969967	0.574421
HIST1H1D	0.784099	0.600156
HIST1H3A	0.940908	0.587182
HIST1H2BB	0.803604	0.579519
HIST1H3F	0.894602	0.587816
TLL2	0.746499	0.763816
HIST2H2AB	0.779736	0.577375
TOP2A	0.969542	0.67439
SNRPF	0.838623	0.609585
TKT	0.716759	0.591128
EDNRA	0.754031	0.685374
IGSF11	0.742376	0.762243
RPL26L1	0.908297	0.685016
PHGDH	0.802517	0.639701
UBE2C	0.951335	0.620269
CCNA2	0.966167	0.690045
POLE3	0.860588	0.565401
MAD2L1	0.944691	0.588962
SNRNP70	0.812882	0.617383
TRIP6	0.82203	0.613718
INPPL1	0.824932	0.727562
MED29	0.766852	0.706973
GADD45G	0.749418	0.664798
CENPF	0.939075	0.715454
RACGAP1	0.95658	0.748679
DLGAP5	0.943959	0.762967
INTS11	0.729852	0.586096
CKAP2	0.953376	0.629782
LNX2	0.773367	0.658955
NUF2	0.881406	0.680766
FSHR	0.893873	0.667162
TGIF2	0.830669	0.662872
BID	0.859907	0.660857
C8orf33	0.852352	0.719947
CCL25	0.932501	0.604078
GPSM2	0.831795	0.691971
KIF20B	0.815885	0.642548
PPP4C	0.764067	0.611322
CCNB2	0.957018	0.670239
MCRIP1	0.794781	0.657787
CKAP2L	0.941672	0.754233
NCAPG	0.894561	0.679186
NUSAP1	0.968679	0.644598
PYCR1	0.942473	0.645258
TEX30	0.799035	0.631433
LMBR1	0.785844	0.760545
TPX2	0.929804	0.676029
SGO2	0.85114	0.635432
CDK2	0.867055	0.660058
NCAPD2	0.835446	0.574286
C5orf34	0.820034	0.626937
MRPL39	0.858708	0.782304
CDC20	0.953599	0.646953
KNSTRN	0.926344	0.787774
HMMR	0.955991	0.617983
FASTKD2	0.704076	0.649375
BUB1B	0.917489	0.658565
CENPW	0.909519	0.584678
BIRC5	0.925929	0.573368
BAD	0.773325	0.598188
SMC4	0.940185	0.567444
ROR2	0.887574	0.608954
CENPE	0.95872	0.663769
UFSP2	0.735911	0.558925
RPUSD4	0.70213	0.681981
CSE1L	0.897342	0.618433
CXXC1	0.851411	0.695483
NUDT17	0.744425	0.560454
ARFIP2	0.812609	0.654231
ECT2	0.942943	0.65092
CENPK	0.955705	0.563517
SDCCAG3	0.73766	0.557984
WBP1	0.794243	0.584797
CCNB3	0.881608	0.709579
SPDL1	0.804415	0.658261
KIF22	0.9639	0.652512
KIF20A	0.909002	0.741674
CHDH	0.836741	0.64369
E4F1	0.773312	0.724666
KIFC1	0.939664	0.70347
SPC25	0.945477	0.554574
CDCA8	0.962388	0.604889
LIN37	0.767498	0.645204
DAZAP1	0.867577	0.676573
EZH2	0.764345	0.730401
PEX16	0.851751	0.558132
CENPA	0.929869	0.63475
GINS3	0.929271	0.680781
SKA1	0.95575	0.575917
ASPM	0.930043	0.750879
MIS18BP1	0.94441	0.663438
TRAF2	0.725813	0.791375
DEPDC1	0.950451	0.622059
PLK1	0.931222	0.613168
BUB1	0.980649	0.640329
FANCD2	0.924503	0.706416
C1orf112	0.83513	0.579092
TTK	0.980072	0.614098
CENPL	0.950154	0.648575
NDC80	0.955464	0.652575
NEK2	0.942753	0.670335
HJURP	0.950442	0.66296
POLQ	0.813832	0.606655
KNL1	0.927316	0.742188
BORA	0.747397	0.63509
ANKS3	0.813077	0.710483
CENPN	0.988726	0.616224
KIF18A	0.953072	0.75774
KIF23	0.908381	0.757356
BRCA1	0.954071	0.597122
CDKN3	0.860618	0.714038
PSRC1	0.796074	0.646891
SCRIB	0.767392	0.722165
PIGQ	0.782013	0.633657
CEP55	0.869189	0.755652
MKI67	0.793449	0.657949
ACER3	0.753396	0.627155
DEPDC1B	0.922747	0.693399
PIMREG	0.939353	0.610117
CDCA2	0.932027	0.551703

## Sheet: black module
Central genes within the black module
mRNA_Gene_Symbol	MMblack	LutealPhase
ATP5A1	0.94881	0.77119
AOX1	0.858122	0.771711
ITGB1	0.93065	0.779125
ACTR3	0.950564	0.782231
BZW1	0.876287	0.763751
ECE1	0.853809	0.855048
UQCR10	0.962238	0.807399
ALDH1A1	0.925513	0.804628
HMGCS1	0.905497	0.810328
MSMO1	0.922981	0.814136
IFI6	0.876383	0.813547
FDX1	0.922567	0.775173
HSD3B1	0.92384	0.793507
CYP51A1	0.927862	0.802957
CYP11A1	0.78797	0.768712
FSTL1	0.924756	0.784256
VCP	0.956977	0.788868
ATP5B	0.974401	0.759713
CCL21	0.935927	0.85946
SLC25A3	0.970339	0.815457
FKBP7	0.891481	0.763009
IL6ST	0.78053	0.814029
NFE2L1	0.911522	0.880377
NDUFS2	0.760337	0.807354
MSMB	0.870838	0.800836
STAR	0.883877	0.791859
PARK7	0.775431	0.765118
MGST1	0.863366	0.830247
TMEM176B	0.876997	0.896827
SLC35F5	0.930126	0.827877
COX7A1	0.938881	0.756697
MCFD2	0.980825	0.812383
SQLE	0.862344	0.809917
IDH1	0.870613	0.757033
RNF128	0.924701	0.799355
TALDO1	0.936131	0.799498
ECHS1	0.902061	0.909827
PRDX3	0.917935	0.824057
PCBD2	0.815144	0.798676
COX16	0.816209	0.816545
PCOLCE2	0.902019	0.820148
GLDN	0.974594	0.80139
NDUFS1	0.973609	0.784361
STRAP	0.927782	0.772681
TC2N	0.885427	0.851935
OSGIN2	0.90904	0.884723
PHYH	0.893269	0.806881
LDLR	0.831763	0.761061
HMGCR	0.853797	0.785492
CALCOCO2	0.900444	0.834923
SUCLG2	0.927093	0.808194
TMEM176A	0.884775	0.830402
PCCB	0.945273	0.845518
SMDT1	0.974445	0.756865
RUSC1	0.914322	0.822012
HSPA9	0.830397	0.7659
YME1L1	0.876512	0.826014
FDXR	0.838252	0.829713
VAMP5	0.784535	0.759576
ME1	0.825438	0.836162
CRYZ	0.909722	0.914208
GOT2	0.854702	0.842301
RBX1	0.854476	0.774515
TM9SF3	0.881291	0.779222
LYVE1	0.961017	0.766311
MX1	0.785623	0.786901
HSD17B12	0.96051	0.750016
KDR	0.960258	0.768304
SLC38A10	0.918669	0.838046
GHITM	0.952151	0.830539
TFR2	0.904406	0.799967
CHST15	0.951762	0.782564
ARL1	0.948128	0.768398
BCAT2	0.893195	0.756704
CAMK1	0.874569	0.914121
CNPY4	0.764439	0.773251
ACLY	0.937223	0.783021
SLC39A8	0.963427	0.765056
PDZD11	0.882951	0.914389
LGALS3BP	0.915843	0.775522
OCIAD2	0.948715	0.796921
NPY1R	0.86892	0.795593
PTX3	0.888541	0.782185
MICU2	0.984807	0.774918
ST6GALNAC6	0.920082	0.856229
ISG15	0.913213	0.890398
LHCGR	0.908897	0.824838
EIF2AK2	0.918562	0.8236
HLTF	0.760159	0.770627
VEGFC	0.867637	0.753486
SNRNP25	0.850433	0.882754
F13A1	0.800421	0.753747
DECR1	0.90411	0.828762
ZBTB8OS	0.900086	0.793451
NSDHL	0.949679	0.805916
HSD17B4	0.949862	0.85337
MMRN2	0.975441	0.777068
TMX2	0.985031	0.799522
MUT	0.818355	0.833912
ACAT2	0.951139	0.797605
TRAPPC6B	0.838698	0.789231
SLC16A14	0.880452	0.840477
PSAT1	0.773071	0.762822
ADGRF5	0.917494	0.797715
DHCR7	0.889738	0.790396
GOT1	0.958287	0.780285
LSM4	0.820775	0.771259
MVD	0.887312	0.77956
LONP1	0.878737	0.83022
LAP3	0.963003	0.750284
HINT2	0.964718	0.763872
SLC16A7	0.942995	0.837083
TNFSF10	0.852932	0.812467
RABL3	0.76551	0.766342
IDI1	0.883615	0.778103
TINAGL1	0.949751	0.765074
THAP12	0.881393	0.775259
UMPS	0.960673	0.781807
TMEM205	0.953016	0.840695
ESM1	0.91615	0.810057
COQ5	0.870372	0.869717
TRAPPC4	0.751163	0.943484
TSPAN12	0.966857	0.77375
ECH1	0.890538	0.851317
TM4SF18	0.947669	0.753743
LPAR3	0.865851	0.900174
SLC12A2	0.824838	0.835681
RAB11A	0.921933	0.772547
ATAD1	0.959513	0.785526
GFM1	0.952389	0.776374
SLC30A4	0.865111	0.879527
TBC1D4	0.941609	0.817217
SAT2	0.838943	0.860788
PFDN6	0.801176	0.75877
ALKBH7	0.974262	0.826365
LMBRD2	0.86889	0.793624
NPY5R	0.862003	0.799659
ERLEC1	0.819717	0.847504
LSM1	0.890633	0.89064
FOXRED1	0.94026	0.770608
TMEM229B	0.924435	0.772895
C1GALT1C1	0.840994	0.754673
DNAJB14	0.780828	0.798988
TM7SF2	0.905688	0.794509
SECISBP2L	0.804876	0.779019
HDAC3	0.898161	0.792974
NMRAL1	0.922901	0.798238
GRB10	0.952504	0.842327
PNPO	0.968219	0.779105
PTHLH	0.89307	0.789967
NUDT12	0.854229	0.853646
AMDHD1	0.898458	0.815729
NMNAT1	0.958898	0.760805
AACS	0.875127	0.770478
HSD17B8	0.782244	0.787434
USMG5	0.851708	0.761939
FABP3	0.935436	0.778993
ACVRL1	0.871589	0.832567
LRRC57	0.890536	0.837151
DTX3L	0.969993	0.764276
DESI2	0.901327	0.826527
GSPT2	0.782043	0.818756
SLCO2A1	0.927865	0.763964
PIGB	0.769386	0.77883
HSD17B7	0.949166	0.823794
GMPR2	0.952319	0.76185
CCND3	0.831249	0.817177
EXOC8	0.959161	0.789428
GCH1	0.873007	0.779901
COBLL1	0.813747	0.840016
MGARP	0.928418	0.79967
OXLD1	0.90097	0.753574
RTN3	0.854922	0.755561
TSPAN2	0.866862	0.812166
B3GALT2	0.811501	0.839128
C16orf91	0.754189	0.823293
HOGA1	0.881495	0.862722
ACE2	0.929221	0.799736
DNAJC12	0.88398	0.764722
COASY	0.785532	0.757468
HECW2	0.967571	0.819957
FAM198A	0.887154	0.776598
MMP15	0.854213	0.790846
SPATA20	0.807745	0.774476
