# Supplementary material for: Identification of hub genes associated with follicle development in multiple births sheep by WGCNA
Source: Front Vet Sci. 2022 Dec 19;9:1057282. doi: 10.3389/fvets.2022.1057282 (PMC9806849; doi:10.3389/fvets.2022.1057282)
Supplement: Supplementary file 6 [file Table_6.XLSX]

## Sheet: salmon module
Table s4:Central genes within the salmon module
mRNA_Gene_Symbol	MMsalmon	LutealPhase
LNC_004105	0.951655	0.793302
LNC_008386	0.978989	0.752136
LNC_010645	0.933444	0.769951
LNC_005383	0.945991	0.76275
LNC_005380	0.880856	0.700324
LNC_008944	0.930414	0.7105
LNC_010662	0.968162	0.759296
LNC_008983	0.947178	0.812583
LNC_001839	0.785486	0.828418
LNC_000726	0.989221	0.771692
LNC_007276	0.992143	0.765531
LNC_010620	0.897179	0.729523
LNC_005368	0.976582	0.749849
LNC_011375	0.979452	0.790439
LNC_008307	0.86424	0.884914
LNC_007408	0.957809	0.717586
LNC_002202	0.865879	0.734718
LNC_004859	0.970334	0.740054
LNC_008035	0.968235	0.820329
LNC_010227	0.904602	0.890228
LNC_002076	0.932782	0.767976
LNC_008170	0.959238	0.706983
LNC_000974	0.767135	0.894182
LNC_004587	0.950613	0.709537
LNC_011107	0.976474	0.731376
LNC_009281	0.929742	0.735983
LNC_009142	0.928717	0.708238
LNC_001772	0.847758	0.831081
LNC_003631	0.970756	0.724642
LNC_011429	0.813737	0.715919
LNC_000619	0.945561	0.729566
LNC_000612	0.9669	0.879725
LNC_000617	0.942172	0.868002
LNC_000616	0.981051	0.750067
LNC_000615	0.97978	0.756288
LNC_000614	0.946196	0.722303
LNC_009418	0.952893	0.711255
LNC_006148	0.972527	0.741079
LNC_000655	0.928533	0.716081
LNC_009439	0.941042	0.741485
LNC_006453	0.83209	0.79069
LNC_003705	0.928528	0.726398
LNC_003443	0.915994	0.703402
LNC_003441	0.914241	0.831168
LNC_008950	0.947442	0.720272
LNC_008951	0.93668	0.75953
LNC_008955	0.97408	0.719616
LNC_008956	0.927014	0.783733
LNC_008957	0.936802	0.903773
LNC_010689	0.985647	0.733436
LNC_009944	0.926583	0.760497
LNC_009945	0.982349	0.742905
LNC_005397	0.968213	0.714969
LNC_005645	0.961868	0.760807
LNC_006367	0.927557	0.717795
LNC_009216	0.934289	0.772439
LNC_001128	0.969315	0.706462
LNC_001121	0.950333	0.700327
LNC_011730	0.821006	0.823078
LNC_006622	0.984742	0.748246
LNC_006623	0.962177	0.749912
LNC_002023	0.989595	0.762667
LNC_002024	0.907493	0.859513
LNC_005705	0.943085	0.716534
LNC_000924	0.853288	0.799964
LNC_011775	0.942098	0.720857
LNC_010566	0.941917	0.883832
LNC_003664	0.940177	0.780077
LNC_010691	0.951154	0.713983
LNC_008374	0.959887	0.771571
LNC_003367	0.937316	0.785488
LNC_010489	0.873246	0.715402
LNC_003557	0.955158	0.760403
LNC_003556	0.957185	0.748711
LNC_003558	0.931257	0.732826
LNC_005758	0.986065	0.751209
LNC_000474	0.996783	0.81513
LNC_011080	0.974076	0.778846
LNC_005631	0.944689	0.739129
LNC_011029	0.920065	0.816405
LNC_003474	0.909479	0.721764

## Sheet: lightcyan module
Table s6:Central genes within the lightcyan module
mRNA_Gene_Symbol	MMlightcyan	Proestrus
LNC_005131	0.845542	0.860388
LNC_000700	0.989145	0.773269
LNC_007913	0.961513	0.831057
LNC_009971	0.94181	0.762019
LNC_007447	0.990062	0.774571
LNC_007006	0.965495	0.878596
LNC_008444	0.909659	0.818936
LNC_010736	0.94846	0.707248
LNC_010600	0.955544	0.725142
LNC_007691	0.946626	0.726327
LNC_005834	0.9184	0.916502
LNC_004172	0.876534	0.823459
LNC_007306	0.772254	0.717105
LNC_008914	0.950157	0.721248
LNC_010062	0.781046	0.741461
LNC_007075	0.973026	0.759021
LNC_004297	0.92864	0.793565
LNC_011731	0.963034	0.756043
LNC_006626	0.98943	0.773576
LNC_006837	0.825885	0.790124
LNC_005683	0.938379	0.739065
LNC_007858	0.926683	0.715449
LNC_005414	0.969673	0.899482
LNC_004048	0.773302	0.803867
LNC_006578	0.828659	0.711804
LNC_011687	0.815307	0.880324
LNC_006890	0.793563	0.897733
LNC_009056	0.938482	0.752043
LNC_004428	0.942871	0.735015
LNC_007045	0.978858	0.789213
LNC_002124	0.811962	0.738552
LNC_008929	0.887054	0.811604
LNC_002502	0.95941	0.795474
